# Supplementary material for: Genetic diversity and genome-wide association study of 13 agronomic traits in 977 Beta vulgaris L. germplasms
Source: BMC Genomics. 2023 Jul 24;24:413. doi: 10.1186/s12864-023-09522-y (PMC10364417; doi:10.1186/s12864-023-09522-y)
Supplement: Supplementary file 1 — Additional file 1: Table S1 Basic information of 977 sugar beet germplasms and their SNPs identified using the GBS approach; Table S2 The results of SNP statistics and annotation; Table S3 List of SNPs significantly associated with 13 descriptive traits in 977 sugar beet accessions by GWAS; Table S4 Candidate genes located in the sweep region. [file 12864_2023_9522_MOESM1_ESM.xlsx]

## Sheet: Table S1
Table S1 Basic information of 977 sugar beet germplasms and their SNPs identified using the GBS approach.
Serial number	Germplasm Name	Origins	Raw bases (bp)	Clean bases (bp)	Effective rate (%)	Error rate (%)	Q20 (%)	Q30 (%)	GC content (%)	total_tagNum	Average_depth	tagNum_4	peakInsertSize	insertSize	ratio (%)
1	gansunongjiazhong	CHN	746617248	746614944	100	0.04	96.14	89.5	36.12	878046	12.31	256362	265	230_300	82.355
2	lindianhongdage	CHN	1400234112	1400201280	100	0.04	95.89	88.56	37.66	1393002	14.102	516456	265	230_300	72.78
3	yianyihao	CHN	1060133184	1060127136	100	0.04	96.28	89.77	37.63	1116972	13.306	375937	265	230_300	80.203
4	ayuyihao	CHN	970471008	970467840	100	0.04	95.98	89.12	37.8	1026954	13.303	346336	265	230_300	81.079
5	shuangfengbahao	CHN	940425408	940419072	100	0.04	96.56	90.42	36.84	1093533	12.471	329708	265	230_300	80.218
6	shuangfengshihao	CHN	889952544	889945632	100	0.04	96.53	90.34	37.45	1010434	12.599	318672	265	230_300	79.475
7	tian425	CHN	651734784	651731904	100	0.04	96.27	89.78	38.08	918123	10.578	274658	265	230_300	78.746
8	fan22	CHN	741009888	741005568	100	0.04	95.52	88	37.9	924785	12.016	264333	265	230_300	79.521
9	fan297-9	CHN	909945216	909937152	100	0.04	97.18	91.84	37.66	1039649	12.271	347139	265	230_300	80.211
10	57-2/87	CHN	835549056	835545600	100	0.04	96.48	90.22	37.53	965914	12.32	307954	265	230_300	81.26
11	57-3/87	CHN	822225888	822222144	100	0.04	96.79	91.03	38.02	970944	12.13	318425	265	230_300	80.223
12	57-4/87	CHN	985026240	985021344	100	0.04	96.59	90.53	37.87	1074498	12.924	365272	265	230_300	80.217
13	57-5/87	CHN	1090009728	1090002816	100	0.04	96.02	89.12	36.17	990516	14.841	348438	265	230_300	84.24
14	liubaliu-06	CHN	661795200	661792896	100	0.04	95.72	88.5	37.11	901246	11.07	248112	265	230_300	80.301
15	7301/83-2	CHN	772904160	772901280	100	0.04	95.63	88.31	38.32	944292	11.844	304887	265	230_300	79.585
16	7412/823	CHN	708370848	708366816	100	0.04	95.62	88.25	38.33	980273	10.832	293898	265	230_300	77.443
17	7418/22-2/86Ⅰ	CHN	878112000	878108544	100	0.04	96.3	89.85	38.05	1088554	12.262	323592	265	230_300	75.446
18	7501A/BCE	CHN	995819616	995816160	100	0.04	96.87	91.27	37.88	1174840	12.513	372065	265	230_300	75.971
19	7504/128	CHN	1012516128	1012510944	100	0.04	96.44	90.19	37.74	1140538	12.867	372108	265	230_300	78.938
20	78001A	CHN	917883648	917878176	100	0.04	96.37	90.07	37.8	1146082	11.906	352728	265	230_300	76.773
21	78001B	CHN	880271136	880266528	100	0.04	97.09	91.75	37.87	1031486	12.489	323800	265	230_300	78.236
22	78006A	CHN	1107462528	1107455616	100	0.04	96.63	90.67	38.14	1264649	12.874	416724	265	230_300	75.606
23	780012/he	CHN	1002921120	1002915648	100	0.04	95.28	87.53	37.52	924953	14.279	348966	265	230_300	84.622
24	780016A/3	CHN	925889760	925886592	100	0.04	95.81	88.74	38.58	987644	13.228	341387	265	230_300	80.622
25	780016B/19	CHN	1123389792	1123385760	100	0.04	96.26	89.78	38.16	1258787	12.959	425280	265	230_300	73.178
26	780020B/10	CHN	753274944	753271776	100	0.05	95.28	87.51	38.42	959852	11.588	302921	265	230_300	78.424
27	780020B/11	CHN	743769792	743765184	100	0.04	97.01	91.59	38.07	999834	11.085	309486	265	230_300	75.582
28	780024B/2	CHN	712841472	712839168	100	0.04	97.23	92.12	38.06	933739	10.978	304512	265	230_300	78
29	780024B/4	CHN	975441312	975435552	100	0.04	96.22	89.66	38.55	981009	14.043	335158	265	230_300	79.482
30	780024B/11	CHN	1000717632	1000712160	100	0.04	96.37	90.05	38.08	1055769	13.244	368222	265	230_300	78.732
31	780029B	CHN	897348384	897343488	100	0.04	95.63	88.34	38.45	986101	13.264	318062	265	230_300	79.168
32	780041B/6	CHN	843856992	843850368	100	0.05	95.16	87.25	37.39	855936	13.142	312718	265	230_300	84.268
33	8202/he	CHN	637113600	637108992	100	0.04	96.33	89.88	37.8	848030	11.335	249989	265	230_300	78.268
34	8205	CHN	834439392	834437376	100	0.04	95.72	88.48	38.53	1024874	11.964	330772	265	230_300	78.448
35	8205/he	CHN	742186944	742184352	100	0.05	94.25	85	37.89	867572	12.043	290853	265	230_300	83.219
36	8205/14.16	CHN	940493664	940489632	100	0.04	96.48	90.25	37.8	963769	13.572	331655	265	230_300	81.263
37	8207	CHN	906721344	906717600	100	0.04	96.49	90.27	37.93	996173	12.79	340629	265	230_300	80.668
38	84005A	CHN	773725248	773691840	100	0.06	93.71	85	36.34	887033	12.926	261187	265	230_300	81.153
39	840043×7	CHN	963717408	963672768	100	0.06	93.75	85	36.48	902269	14.019	339860	265	230_300	84.121
40	8428	CHN	1041397056	1041347232	100	0.06	93.87	85	37.08	913200	14.31	371250	265	230_300	84.213
41	8430	CHN	779535072	779497920	100	0.05	94.18	85.88	36.42	814791	12.59	300689	265	230_300	84.011
42	8431	CHN	1021933728	1021891680	100	0.05	94.11	85.78	36.36	938793	14.219	354451	265	230_300	83.626
43	46-④（D）	CHN	1032467904	1032422400	100	0.06	93.8	85.14	37.38	988182	13.701	379093	265	230_300	82.543
44	danliguang	JPN	764076672	764040096	100	0.06	94.03	85	37.02	814486	12.442	297873	265	230_300	84.485
45	benyu401(x)	USA	982308672	982263744	100	0.05	95.22	87.83	37.22	929303	13.313	373340	265	230_300	82.791
46	266101	USA	896505120	896464224	100	0.05	94.01	85.56	36.5	860417	13.611	322731	265	230_300	84.111
47	84121-00(x)	USA	1060882848	1060830720	100	0.05	94.61	86.7	37.39	982066	14.112	379084	265	230_300	82.564
48	86-29/10-22	USA	1025727264	1025681760	100	0.05	94.34	86.16	37.42	999765	13.84	366513	265	230_300	82.056
49	BGRC16132	USA	1287409248	1287374112	100	0.04	96.12	89.18	37.36	1182565	14.427	467549	265	230_300	78.813
50	BGRC16137	USA	1303971840	1303937280	100	0.05	94.91	86.41	36.9	988829	16.04	441034	265	230_300	84.303
51	C85“O”	USA	1184205024	1184172192	100	0.05	94.27	85	36.58	966110	14.726	426130	265	230_300	85.003
52	C85“MS”	USA	925715808	925687008	100	0.04	95.85	88.55	35.41	787728	14.843	312326	265	230_300	85.804
53	USH20（D）	USA	1398918816	1398878208	100	0.05	95.16	86.92	37.46	1148763	15.441	487847	265	230_300	81.762
54	mono- HYA2	USA	716409792	716387040	100	0.06	94.67	85	36.9	735826	12.604	285337	265	230_300	85.533
55	Holly-HYbrid21	USA	1044402336	1044376992	100	0.04	96.12	89.11	36.58	891707	14.557	369994	265	230_300	84.459
56	Gro	NL	955209024	955186272	100	0.04	96.22	89.34	36.19	810054	14.055	348230	265	230_300	85.751
57	Hilleshoegs	NL	920960064	920938464	100	0.04	95.75	88.39	35.41	787881	14.402	323050	265	230_300	85.477
58	1168	DE	609168096	609145920	100	0.05	94.41	85.42	36.08	655292	12.21	235240	265	230_300	89.14
59	1172	DE	717980544	717957792	100	0.05	95.22	87.17	37.23	746713	12.148	294408	265	230_300	88.008
60	KWS080	DE	860836608	860806944	100	0.04	95.82	88.56	38.02	813390	13.9	314059	265	230_300	85.654
61	Kleinwanz-E	DE	1529288064	1529229888	100	0.05	94.49	85.53	37.42	1076695	17.826	462483	265	230_300	85.206
62	duolierbeiti	PL	1235264544	1235221056	100	0.04	96.73	90.83	37.6	936931	16.494	398061	265	230_300	86.921
63	boyinliuhao“O”	PL	1142582688	1142543232	100	0.04	97.09	91.72	38.25	953618	15.434	385096	265	230_300	85.553
64	Sanpomerska-c(x)	PL	1167217344	1167173856	100	0.04	95.83	88.51	38.5	1109868	14.907	402723	265	230_300	78.684
65	liwofusiliaotiancai	SU	1047204576	1047171456	100	0.04	95.86	88.73	36.88	799664	15.105	366972	265	230_300	88.346
66	Ovana-Blancd(D)	AT	1274558688	1274510592	100	0.05	94.94	86.54	37.8	1032483	15.709	431910	265	230_300	85.621
67	C1(x)	SU	1256461632	1256417856	100	0.05	94.31	85.18	37.09	914568	16.742	398793	265	230_300	87.636
68	lindiangaotang	CHN	658659456	658636704	100	0.04	95.87	88.69	36.83	618422	13.653	239541	265	230_300	88.364
69	neimengguwuhao	CHN	1135378080	1135334592	100	0.05	95.07	86.8	37.77	948309	14.837	406412	265	230_300	86.61
70	neiwu-19	CHN	521643456	521620704	100	0.06	94.69	85	36.57	546182	12.381	200858	265	230_300	89.198
71	neitang404(H)	CHN	747153216	747130752	100	0.04	96.06	89.11	37.16	726442	13.384	275075	265	230_300	87.865
72	AjpolyⅡ	PL	907470144	907426944	100	0.06	93.86	85	36.26	884429	13.564	330653	265	230_300	84.565
73	9701	CHN	691441632	691409952	100	0.06	93.95	85	36.86	720184	12.29	274605	265	230_300	84.549
74	97-1“O”	CHN	869613408	869574528	100	0.06	94	85	37.58	898062	12.806	336076	265	230_300	83.172
75	Ⅱ33（zhaoyi）	CHN	951574176	951522336	99.99	0.06	94.01	85	37.62	911791	13.635	350593	265	230_300	83.1
76	H334(4x)	CHN	935392032	935347680	100	0.06	93.73	85	36.7	841217	14.112	330980	265	230_300	83.969
77	780016B	CHN	1000529568	1000482048	100	0.05	94.73	87.02	37.01	872600	14.314	352917	265	230_300	83.435
78	TDM216B-1	CHN	858815136	858775392	100	0.05	93.95	85.47	36.61	798358	13.616	309611	265	230_300	84.225
79	Inbned	USA	1181493792	1181443680	100	0.05	93.91	85.44	37.13	978948	15.338	397728	265	230_300	83.342
80	deguotiancai060	DE	790297056	790267680	100	0.05	95.09	87.69	36.88	827946	12.432	306884	265	230_300	82.217
81	Kleinwanzleben-N	DE	939360096	939316896	100	0.05	94.44	86.42	37.73	931372	13.487	345025	265	230_300	82.06
82	SB14623	BE	868924224	868882752	100	0.06	94.03	85	37.09	843680	13.245	326808	265	230_300	84.445
83	880263	NL	1106414784	1106358624	99.99	0.06	93.93	85	37.53	962437	14.627	392475	265	230_300	83.665
84	Grofeng	NL	1161180864	1161134496	100	0.06	93.72	85.03	37.41	983392	15.101	394354	265	230_300	82.651
85	BA2	RO	1046840544	1046780640	99.99	0.06	94.05	85	37.72	952071	14.15	371436	265	230_300	83.723
86	boyinyihao“O”	PL	962867520	962830944	100	0.05	94.99	87.5	37.4	928318	13.964	340129	265	230_300	82.896
87	boyinyihao“MS”	PL	940212864	940169664	100	0.05	95.42	88.35	37.92	1034333	12.828	356148	265	230_300	79.292
88	Ajanasz-Aj1	PL	1020022848	1019982816	100	0.06	93.79	85.09	38.15	1068238	13.542	374060	265	230_300	79.04
89	shuanglizhong	PL	1002239136	1002191616	100	0.05	94.03	85.64	37.78	1016426	13.816	360732	265	230_300	80.1
90	jierjisitan-25	SU	931848768	931802400	100	0.06	93.97	85	37.72	925711	13.42	345142	265	230_300	82.84
91	Лоdпс431	SU	738824256	738785088	99.99	0.06	94.04	85	37.41	781602	12.493	287031	265	230_300	84.396
92	Лоdпс484	SU	842796000	842751648	99.99	0.06	93.75	85.08	36.72	795026	13.712	301561	265	230_300	83.869
93	ypaдOBaя1030	SU	906298560	906257952	100	0.06	93.98	85	37.64	909088	12.96	350262	265	230_300	83.054
94	Борд0237	SU	361694592	361660608	99.99	0.06	94.04	85	37.69	544372	10.836	136419	265	230_300	84.94
95	MonoDORO	SE	904624416	904582656	100	0.05	94.03	85.61	36.66	861153	13.74	323471	265	230_300	83.653
96	EHжE	BG	1221101568	1221043104	100	0.05	94.14	85.78	37.05	1015746	15.676	394689	265	230_300	82.645
97	102AB(1)	CHN	840417408	840417120	100	0.05	95.06	87.35	36.63	795831	13.059	322058	265	230_300	82.899
98	102AB(2)	CHN	737705376	737704512	100	0.05	95.01	87.18	36.67	761873	12.36	287199	265	230_300	82.806
99	102AB(3)	CHN	938543616	938543328	100	0.05	94.68	86.48	36.75	859351	13.311	352854	265	230_300	82.585
100	1403/1617	CHN	779397408	779397120	100	0.05	95.47	88.17	36.7	741992	13.011	297047	265	230_300	83.28
101	1403M-1	CHN	735416928	735416352	100	0.05	95.39	88.01	36.61	723103	12.896	276483	265	230_300	82.951
102	1504	CHN	996280128	996279552	100	0.05	95.11	87.38	37.2	903754	13.568	375713	265	230_300	82.418
103	1508/323	CHN	973076832	973076544	100	0.05	94.05	85.08	36.59	856266	13.9	352713	265	230_300	83.32
104	1904	CHN	1035023616	1035022464	100	0.04	96.33	90	37.28	896764	14.052	378759	265	230_300	82.316
105	1906	CHN	908444736	908444448	100	0.05	95.37	87.92	36.79	801305	13.872	328272	265	230_300	83.651
106	7911	CHN	701542368	701513856	100	0.04	96.19	89.41	37.63	725379	12.786	269159	265	230_300	86.843
107	7917/2-4	CHN	1099446048	1099446048	100	0.04	95.78	88.88	37.19	932757	14.512	388128	265	230_300	82.616
108	7917/2-9	CHN	1133193600	1133193024	100	0.05	95.43	88.1	36.94	907860	15.051	385214	265	230_300	83.958
109	7918/761	CHN	919977120	919942560	100	0.04	95.75	88.5	36.62	761817	14.859	318477	265	230_300	87.616
110	Ⅰ7132	CHN	739035648	739035360	100	0.05	94.92	86.91	36.47	742447	12.644	287263	265	230_300	84.047
111	Ⅰ81523	CHN	1142461728	1142424288	100	0.04	95.88	88.66	37.97	917070	15.589	386945	265	230_300	86.388
112	Ⅱ78-10	CHN	1266360480	1266315264	100	0.05	95.51	87.81	37.65	920718	16.537	412821	265	230_300	87.105
113	Ⅱ8061136	CHN	846185760	846185472	100	0.05	94.41	85.91	36.28	822044	12.866	326007	265	230_300	83.332
114	Ⅱ80612	CHN	1135157760	1135157184	100	0.05	94.28	85.56	37.38	924584	15.02	394546	265	230_300	82.582
115	Ⅱ80632	CHN	876015360	875981088	100	0.04	96.09	89.23	36.69	759613	14.415	308116	265	230_300	87.582
116	Ⅱ80634	CHN	903663648	903662784	100	0.05	94.09	85.17	36.62	822612	13.777	325007	265	230_300	83.882
117	Ⅱ80643	CHN	980491968	980491680	100	0.05	95.08	87.33	36.98	832408	14.435	343883	265	230_300	82.854
118	Ⅱ80611	CHN	1191323520	1191322656	100	0.04	95.86	89.14	37.25	930210	15.424	399272	265	230_300	83.083
119	Ⅱ84821	CHN	1060956288	1060954848	100	0.05	95.39	88.01	37.04	886479	14.666	370680	265	230_300	83.094
120	Ⅱ9561	CHN	1043083008	1043081280	100	0.05	95.19	87.66	36.89	835552	14.809	363468	265	230_300	83.151
121	Ⅲ7412	CHN	1159471296	1159470432	100	0.04	96.15	89.75	36.91	926806	15.167	389885	265	230_300	82.989
122	Ⅲ7417	CHN	972106560	972105120	100	0.04	95.69	88.69	37.81	928535	13.607	356778	265	230_300	81.283
123	Ⅲ74172	CHN	960161184	960160320	100	0.05	94.07	85	36.16	815387	14.236	341454	265	230_300	84.293
124	Ⅲ74176	CHN	1345468320	1345467744	100	0.05	94.6	86.28	37.28	1002537	16.231	436427	265	230_300	82.777
125	Ⅲ80423	CHN	1177135488	1177134912	100	0.05	95.11	87.37	37.42	975831	15.143	401918	265	230_300	82.366
126	Ⅲ80434	CHN	573525792	573523200	100	0.04	96.08	89.43	36.38	669605	11.713	226078	265	230_300	86.366
127	Ⅲ80446	CHN	563754528	563751936	100	0.04	96.09	89.38	36.48	638481	11.766	222050	265	230_300	86.708
128	Ⅲ82561	CHN	722752416	722749536	100	0.04	95.79	88.73	36.52	736925	12.503	280441	265	230_300	86.556
129	Ⅲ887（2）	CHN	443202336	443200608	100	0.04	96.41	90.15	36.48	563676	11.413	172492	265	230_300	86.929
130	Ⅲ8941	CHN	552388896	552386304	100	0.04	96.36	90.01	36.44	639753	11.608	219887	265	230_300	86.913
131	Ⅳ79421	CHN	987986592	987983136	100	0.04	96.12	89.47	36.97	887614	13.937	359774	265	230_300	84.899
132	Ⅳ83611	CHN	658742976	658740096	100	0.04	95.3	87.55	36.47	730840	12.053	256306	265	230_300	86.157
133	Ⅴ8243A	CHN	691476480	691474176	100	0.04	97.02	91.54	36.84	758233	11.972	275691	265	230_300	86.253
134	Ⅴ8243B	CHN	597476448	597473568	100	0.04	96.34	89.94	36.41	672428	11.932	231932	265	230_300	86.412
135	Ⅴ8243C	CHN	770657472	770654016	100	0.04	96.63	90.69	36.78	760204	12.913	294790	265	230_300	86.171
136	Ⅴ8243D	CHN	730810080	730807200	100	0.04	96.41	90.16	36.66	738632	12.619	281043	265	230_300	86.197
137	A8044	CHN	549621216	549619200	100	0.04	95.63	88.33	36.31	658984	11.353	223666	265	230_300	86.806
138	A80416	CHN	750599424	750596544	100	0.04	95.5	88	37.25	815034	12.17	298299	265	230_300	84.357
139	A8243	CHN	739004832	739001088	100	0.04	95.4	87.77	36.66	778914	12.419	286108	265	230_300	85.957
140	ABM5	CHN	569353536	569350656	100	0.04	96.06	89.35	36.52	626735	12.052	220836	265	230_300	86.305
141	B8032	CHN	699386976	699382656	100	0.04	96.69	90.89	36.88	723690	12.205	279889	265	230_300	86.034
142	B8241	CHN	794240928	794236896	100	0.04	96.28	89.85	36.59	782978	12.828	305546	265	230_300	85.982
143	C8621	CHN	553098816	553097376	100	0.04	96.16	89.65	36.58	635746	11.829	217480	265	230_300	86.811
144	F7823	CHN	796498560	796493952	100	0.04	96.94	91.45	36.62	802851	13.223	290054	265	230_300	84.455
145	F85411	CHN	783913248	783910368	100	0.04	96.52	90.43	37.44	832783	12.493	305084	265	230_300	84.511
146	F8543	CHN	527598720	527596416	100	0.05	95.12	87.21	36.16	638261	11.565	206279	265	230_300	87.039
147	F8551	CHN	746978976	746975808	100	0.04	95.72	88.53	37.45	834478	11.783	309625	265	230_300	83.948
148	J8043	CHN	1009479744	1009475712	100	0.04	96.05	89.32	36.84	857965	15.197	332203	265	230_300	85.761
149	J8045-1	CHN	1038164256	1038124800	100	0.04	96.14	89.33	36.97	806667	15.652	343081	265	230_300	87.413
150	J84622	CHN	650701728	650697408	100	0.05	95.03	87	36.56	720233	11.767	264377	265	230_300	86.31
151	H121	CHN	801941760	801938880	100	0.04	96.82	91.22	36.89	803772	13.559	283141	265	230_300	85.795
152	H126	CHN	721627488	721623168	100	0.04	97.16	91.96	37.56	860625	11.879	285603	265	230_300	83.246
153	H138	CHN	2043186624	2043150624	100	0.04	94.67	85.88	37.38	1138352	22.213	493244	265	230_300	88.609
154	H146	CHN	817205760	817201728	100	0.04	96.16	89.5	37.84	929100	12.459	313883	265	230_300	82.14
155	R-1	CHN	1058146560	1058140224	100	0.04	96.28	89.87	37.34	1006287	13.803	386627	265	230_300	83.53
156	R-2	CHN	763485408	763481664	100	0.04	95.47	87.97	37.09	823709	12.285	300928	265	230_300	85.684
157	IV410	IT	696811392	696806496	100	0.05	94.95	86.87	36.45	762166	12.75	256727	265	230_300	86.804
158	IV410（2X）	IT	749341440	749338272	100	0.04	96.2	89.59	36.38	863820	12.393	282327	265	230_300	81.751
159	IV412	IT	852037920	852033312	100	0.04	95.56	88.13	37.12	884653	12.96	322458	265	230_300	84.385
160	IVms×R12	IT	1882255104	1882202976	100	0.03	96.87	90.97	37.48	1189781	19.896	499586	265	230_300	85.775
161	IVms33	IT	575789472	575786016	100	0.05	94.34	85	36.11	681397	12.075	217350	265	230_300	87.14
162	IVOT33	IT	699476832	699475392	100	0.04	96.3	89.87	36.51	704849	13.31	252433	265	230_300	86.493
163	IVOT×R	IT	732880800	732877632	100	0.04	96.31	89.91	36.68	777200	12.915	268462	265	230_300	86.185
164	RIMA	NL	1697556096	1697520960	100	0.03	97.07	91.47	36.91	915832	20.617	443059	265	230_300	89.841
165	79018	CHN	405279360	405262656	100	0.06	93.75	85	36.28	548842	11.651	143950	265	230_300	88.716
166	tianshuidazhongqiu(bai)	CHN	767406240	767370528	100	0.06	93.89	85	35.94	738328	13.772	265450	265	230_300	87.854
167	tianshuidazhongqiu(hong)	CHN	464434560	464413824	100	0.05	94.14	85.82	36.02	569746	11.931	172318	265	230_300	87.08
168	hulanyihao	CHN	731768832	731737728	100	0.05	94.06	85.71	36	720674	13.836	251065	265	230_300	88.181
169	fanyu2hao	CHN	1062442368	1062394560	100	0.06	93.71	85	36.76	916195	15.288	341267	265	230_300	87.322
170	liubaliuyou	CHN	621626112	621592128	99.99	0.06	94.02	85	36.59	713621	11.938	241745	265	230_300	88.27
171	tian421	CHN	919418400	919372608	100	0.05	95.11	87.65	36.39	845537	13.812	330316	265	230_300	86.851
172	7412/82 3-4	CHN	850731552	850695552	100	0.05	94	85.55	36.09	772922	13.947	301181	265	230_300	87.754
173	780012/2	CHN	1009277856	1009232928	100	0.05	94.49	86.52	36.54	905446	14.505	346251	265	230_300	86.475
174	780016B/2	CHN	955678176	955633536	100	0.05	94.17	85.88	36.55	893150	14.239	327506	265	230_300	86.713
175	780016B/4	CHN	780216480	780181920	100	0.06	93.86	85	35.95	748806	14.107	264154	265	230_300	87.177
176	780016B/5	CHN	496390464	496368000	100	0.06	93.94	85	36.32	618218	11.458	193521	265	230_300	88.52
177	780020B/3	CHN	925979904	925939008	100	0.06	94	85	37.55	942057	13.413	338413	265	230_300	84.612
178	780024A/1	CHN	890018208	889977888	100	0.06	94	85	37.11	819483	14.106	311723	265	230_300	86.896
179	780024A/11	CHN	1016301600	1016255808	100	0.06	93.73	85	36.27	853554	15.618	323383	265	230_300	87.506
180	780024A/he	CHN	1294719264	1294657920	100	0.05	94.72	87.01	36.87	1009894	16.521	402013	265	230_300	86.001
181	780041B/5	CHN	1037641248	1037599776	100	0.05	93.94	85.45	36.3	879317	14.855	353744	265	230_300	87.771
182	8207/3	CHN	877321728	877280832	100	0.06	93.81	85.25	36.53	755572	15.018	283890	265	230_300	88.291
183	8207/he	CHN	1220663520	1220609376	100	0.05	95.06	87.63	36.28	958633	16.594	373894	265	230_300	84.736
184	82005×7	CHN	1129135104	1129089312	100	0.05	94.41	86.36	37.33	1058722	14.644	383526	265	230_300	83.488
185	8432	CHN	867924288	867881664	100	0.06	94.03	85	36.72	820842	14.401	294347	265	230_300	87.039
186	neitang504	CHN	938311776	938275488	100	0.06	93.94	85	36.49	861621	14.666	316117	265	230_300	87.324
187	8311	CHN	1205790624	1205734464	100	0.06	93.75	85.07	36.92	1261668	14.497	403819	265	230_300	77.3
188	94003-1	CHN	800328672	800292672	100	0.06	94.03	85	37.27	803843	13.352	292075	265	230_300	86.845
189	gongnongyihao	CHN	1026704736	1026660960	100	0.05	94.95	87.42	36.89	1089482	13.424	370809	265	230_300	81.863
190	fan443-12	CHN	861489504	861446592	100	0.05	95.38	88.27	37.45	1068845	11.781	344638	265	230_300	79.683
191	94006-1	CHN	882718272	882679968	100	0.06	93.75	85	37.56	1004280	12.837	328173	265	230_300	80.924
192	94006-2	CHN	1092809376	1092758976	100	0.05	93.92	85.45	36.98	995877	14.639	377368	265	230_300	84.791
193	97-1-B2	CHN	965615904	965573280	100	0.06	93.97	85	37.41	958694	13.954	337241	265	230_300	85.127
194	yuesabu	JPN	654923520	654877440	99.99	0.06	94.03	85	36.8	717865	11.975	261019	265	230_300	88.176
195	benyu132	JPN	972222624	972177696	100	0.06	93.82	85.19	36.02	979488	13.955	336781	265	230_300	82.288
196	meiguotiancai	USA	842499936	842455008	99.99	0.06	93.97	85	37.59	910038	13.062	317045	265	230_300	84.138
197	70103	USA	372367872	372337344	99.99	0.06	94.05	85	37.87	551176	11.146	138756	265	230_300	87.656
198	ACH12	USA	807939936	807901056	100	0.05	93.98	85.51	35.8	786520	14.192	269473	265	230_300	87.266
199	FC 701/2	USA	1075557024	1075509792	100	0.05	94.09	85.69	36.59	964664	15.185	350641	265	230_300	85.124
200	Mono HY53	USA	1861339392	1861308576	100	0.03	95.83	88.4	37.68	968261	22.128	454190	265	230_300	89.24
201	MS2	USA	1525274784	1525246560	100	0.03	96.01	88.94	36.86	892611	19.507	413270	265	230_300	90.376
202	Beta1230	USA	679346496	679346208	100	0.05	95.06	87.35	36.16	721779	12.691	251816	265	230_300	86.14
203	Beta1839“O”	USA	1421249184	1421231904	100	0.04	95.24	87.08	38.3	1049508	17.584	423235	265	230_300	86.506
204	KWS051	DE	1217301120	1217300832	100	0.05	95.02	87.19	36.17	966314	16.148	377018	265	230_300	85.427
205	IC632	IR	893219904	893219040	100	0.05	94.66	86.48	36.77	819046	13.837	318051	265	230_300	86.055
206	7503/83/1-1	CHN	1338191424	1338164064	100	0.04	94.57	85.66	36.73	860257	18.561	377741	265	230_300	89.945
207	SWHN-C	PL	1027054944	1027039104	100	0.03	95.92	88.7	35.88	695061	17.337	299450	265	230_300	90.78
208	верхняская1612	SU	730247328	730247040	100	0.05	95.45	88.16	36.31	757606	12.81	272404	265	230_300	85.947
209	lindianbaijiatiancai	CHN	1659343104	1659303360	100	0.04	95.24	87.1	37.7	969537	20.106	441745	265	230_300	89.706
210	malasibaise	CHN	681553152	681545664	100	0.04	93.02	82.47	36.76	675519	13.322	245367	265	230_300	90.225
211	shitianyihao	CHN	808104384	808103808	100	0.05	95.38	88.02	36.42	790652	13.315	297262	265	230_300	85.786
212	shitian4-1	CHN	1229424192	1229407200	100	0.03	96.1	89.09	36.34	785803	17.739	360811	265	230_300	90.69
213	neitang578	CHN	286969248	286963200	100	0.03	96.15	89.22	36.02	441538	10.626	105689	265	230_300	86.822
214	shitian4-6	CHN	1130732640	1130732064	100	0.05	95.05	87.29	36.83	954978	14.933	385366	265	230_300	85.204
215	changqi	CHN	674505792	674505504	100	0.05	94.01	85.05	36.73	760381	12.323	254595	265	230_300	86.333
216	sibeititiancai	CHN	1042685856	1042646112	100	0.04	96.09	89.19	35.61	806664	15.438	347865	265	230_300	88.666
217	tian401	CHN	964789344	964788480	100	0.04	96.25	89.85	36.86	894290	14.036	339702	265	230_300	85.578
218	tian406	CHN	803608704	803608416	100	0.05	95.34	87.88	36.39	801150	13.814	274558	265	230_300	86.075
219	tian409	CHN	1038787488	1038786912	100	0.04	95.8	88.94	37.36	1000491	14.054	362281	265	230_300	83.464
220	tian410	CHN	1831963392	1831893120	100	0.04	96.16	89.23	36.49	1016830	20.774	478325	265	230_300	88.379
221	tian411	CHN	1413732960	1413681984	100	0.05	95.88	88.58	37.03	1009174	16.644	456932	265	230_300	88.112
222	tian413	CHN	980156160	980155584	100	0.05	95.36	87.97	36.25	884506	14.901	322881	265	230_300	85.779
223	tian414	CHN	576891360	576891072	100	0.05	94.88	86.86	36.31	671038	12.459	210246	265	230_300	86.489
224	tian415	CHN	850014144	849987936	100	0.04	96.38	89.84	35.63	732503	14.22	298421	265	230_300	89.218
225	tian417	CHN	461067840	461067552	100	0.05	94.47	86.06	36.62	621235	11.655	168897	265	230_300	86.55
226	tian426	CHN	919631520	919594656	100	0.04	96.35	89.75	35.36	731859	15.08	305359	265	230_300	89.289
227	shuang401	CHN	1235872512	1235834496	100	0.04	96.22	89.39	37.16	931252	15.053	405028	265	230_300	88.256
228	lvpeizhou408	CHN	908198208	908197920	100	0.05	94.16	85.39	37.17	890769	13.536	331647	265	230_300	85.165
229	hongpeizhou423	CHN	1194352992	1194306048	100	0.05	95.1	86.78	35.97	846298	16.243	388382	265	230_300	89.839
230	hongpeizhou443	CHN	1338850656	1338797088	100	0.04	97.25	91.86	37.63	965415	16.357	443198	265	230_300	87.282
231	neiwu-23	CHN	631800000	631800000	100	0.05	94.08	85.2	36.95	734899	12.109	239209	265	230_300	86.746
232	neiwu-58	CHN	804785760	804774528	100	0.04	97.16	91.89	37.57	806199	12.769	318952	265	230_300	85.701
233	1012A	CHN	972832608	972815616	100	0.04	96.72	90.75	37.75	876214	14.09	360597	265	230_300	85.421
234	1012B	CHN	666683136	666683136	100	0.05	95.03	87.27	36.64	719734	12.588	248706	265	230_300	86.439
235	1021B	CHN	904553568	904553568	100	0.04	95.79	89	36.68	862911	13.544	329641	265	230_300	85.247
236	1033A	CHN	834803136	834802272	100	0.05	95.31	87.86	36.53	839773	12.881	317700	265	230_300	85.952
237	1033B	CHN	686168928	686168352	100	0.05	95.12	87.54	36.5	748425	12.511	256802	265	230_300	86.318
238	7412/82 3-5	CHN	843849504	843848064	100	0.04	96.09	89.61	36.36	824710	13.474	302583	265	230_300	85.57
239	742优	CHN	951273504	951273504	100	0.04	95.65	88.63	37.66	923299	13.809	339271	265	230_300	83.91
240	7504/45	CHN	718290432	718290432	100	0.05	94.04	85	36.64	764355	12.657	272395	265	230_300	86.536
241	780016A	CHN	998136000	998135712	100	0.05	94.59	86.3	37.69	927590	14.424	344510	265	230_300	84.897
242	780016B/1	CHN	691954848	691954272	100	0.05	94.96	87.12	36.8	757182	12.259	268396	265	230_300	86.564
243	780016Bfeng	CHN	922254624	922250304	100	0.04	96.13	89.59	36.44	805762	14.027	331644	265	230_300	85.844
244	780020B	CHN	779778720	779775840	100	0.04	96.15	89.53	36.61	744233	13.464	281808	265	230_300	86.414
245	780024A/6	CHN	1101606624	1101601440	100	0.04	95.94	89.05	37.16	898458	15.086	374535	265	230_300	85.401
246	79803	CHN	721549152	721545696	100	0.04	96.43	90.22	36.41	730847	13.114	262137	265	230_300	85.565
247	79952	CHN	956827296	956824128	100	0.04	96.37	90.06	36.46	811403	14.547	334669	265	230_300	85.967
248	8206/8	CHN	1090597248	1090592640	100	0.04	96.24	89.73	37.2	922824	14.684	378842	265	230_300	85.032
249	8416	CHN	1037653056	1037648160	100	0.05	95.52	88.03	36.97	878490	14.477	362206	265	230_300	85.722
250	96001	CHN	1127026944	1127023200	100	0.04	97.06	91.62	37.21	889699	15.004	387258	265	230_300	85.143
251	si3-8277	CHN	1033208352	1033205472	100	0.04	96.34	89.98	36.57	887298	14.696	350556	265	230_300	85.672
252	liubaliu-14	CHN	1512285120	1512275904	100	0.04	96.67	90.81	37.14	1044054	17.434	457662	265	230_300	85.143
253	M742B	CHN	1100988864	1100983680	100	0.04	96.43	90.23	36.69	935936	14.646	384303	265	230_300	85.729
254	355968	USA	1020918240	1020911904	100	0.04	96.09	89.33	36.42	845372	15.015	348659	265	230_300	84.522
255	357357	USA	737422560	737419968	100	0.04	95.72	88.55	36.83	745796	12.831	279569	265	230_300	86.31
256	357357(hong）	USA	873916704	873911232	100	0.04	95.61	88.29	37.03	822685	13.225	328531	265	230_300	85.513
257	6902/984905	USA	1029332160	1029328128	100	0.04	95.59	88.19	36.9	895232	14.352	360260	265	230_300	85.46
258	751080H	USA	871804224	871801344	100	0.04	96.13	89.53	36.79	816190	13.225	328191	265	230_300	85.846
259	84110-00	USA	637704864	637692192	100	0.05	95.19	87.07	35.75	669098	11.987	260785	265	230_300	88.745
260	7412feng	CHN	981991008	981974304	100	0.04	95.89	88.7	37.61	987747	13.243	380950	265	230_300	83.217
261	ACH17	USA	866656800	866651040	100	0.04	96.66	90.88	36.91	801894	13.323	324772	265	230_300	86.006
262	ACH30	USA	968330592	968307264	100	0.04	96.22	89.5	37.36	908284	13.616	365465	265	230_300	85.706
263	ACH136	USA	1244446848	1244426688	100	0.05	95.22	87.15	37.11	970909	16.008	415113	265	230_300	84.701
264	GW2	USA	1212295968	1212290784	100	0.04	96.31	89.95	36.74	913634	15.763	396392	265	230_300	86.314
265	MongllHNong	PL	923486688	923483808	100	0.04	96.22	89.82	36.83	832222	13.813	334156	265	230_300	85.995
266	Manoyidmono-19	PL	934571808	934551936	100	0.04	97.03	91.59	37.47	940298	13.395	353474	265	230_300	83.239
267	Бд06danli	SU	930546144	930541824	100	0.04	96.91	91.41	36.64	861948	13.682	338461	265	230_300	84.781
268	верхняская031	SU	840451392	840438432	100	0.04	97.31	92.25	37.94	947513	12.511	335532	265	230_300	80.806
269	лервомайская028	SU	1084033728	1084028256	100	0.04	96.48	90.39	37.18	895571	14.579	385135	265	230_300	85.678
270	уладовская752	SU	1026079776	1026074880	100	0.05	95.37	87.73	36.64	854336	14.743	355861	265	230_300	85.017
271	hongsiliaotiancai	SU	985374432	985356576	100	0.04	96.22	89.46	37.95	998942	13.417	375689	265	230_300	82.696
272	H.polyploid	SE	1183147776	1183140576	100	0.04	95.78	88.71	37.07	899802	15.441	402885	265	230_300	85.975
273	primahill	SE	1188572544	1188565920	100	0.04	96.09	89.44	36.73	957271	15.221	403140	265	230_300	85.401
274	fan334	CHN	872486208	872468928	100	0.04	96.39	89.95	37.21	886693	12.817	344173	265	230_300	84.903
275	gongfanyihao	CHN	823229568	823218048	100	0.05	95.52	87.82	37.34	829492	12.934	321386	265	230_300	85.522
276	shuang1-2(D)	CHN	627808608	627794208	100	0.05	95.06	86.83	36.5	672275	12.097	251864	265	230_300	87.796
277	shuangliu×407	CHN	606318912	606308256	100	0.04	96.38	89.84	36.3	649698	11.846	249381	265	230_300	88.047
278	neitang554	CHN	1322613216	1322608032	100	0.05	95.25	87.47	36.86	924115	16.928	411110	265	230_300	86.375
279	7501A/83-2	CHN	974028384	974024064	100	0.04	96.81	91.18	36.7	853554	14.222	342781	265	230_300	85.435
280	7503/83 1 86Ⅱ	CHN	755754912	755738208	100	0.05	95.63	88.06	36.75	731307	12.694	301362	265	230_300	88.265
281	7504/1278 86Ⅱ	CHN	1001432448	1001426112	100	0.04	97.04	91.73	36.86	860297	14.497	344996	265	230_300	85.628
282	7412/he	CHN	447860736	447851520	100	0.06	94.48	85	36.24	561736	10.854	189095	265	230_300	88.676
283	780016A/1	CHN	1129652928	1129648032	100	0.04	96.14	89.5	37.3	882828	15.191	386007	265	230_300	85.451
284	7503/83	CHN	379362528	379355904	100	0.04	96.44	90.05	36.47	536870	10.234	160410	265	230_300	87.473
285	780016B/3	CHN	612899136	612885312	100	0.04	96.55	90.24	37	694584	11.67	253893	265	230_300	87.026
286	780016B/16	CHN	969645600	969645600	100	0.05	95.4	87.91	35.42	821293	14.58	339034	265	230_300	86.483
287	780024A	CHN	876090816	876085920	100	0.04	96.22	89.81	37.11	813030	13.355	326995	265	230_300	85.765
288	78151	CHN	1299717504	1299717216	100	0.05	95.49	88.02	36.56	1006842	15.851	438376	265	230_300	84.439
289	79818	CHN	1395505152	1395505152	100	0.05	95.06	87.08	36.16	973993	17.045	438730	265	230_300	86.022
290	92017/1-1	CHN	946641888	946637856	100	0.04	95.58	88.22	36.85	814858	14.355	331453	265	230_300	85.741
291	96001-2（hong）	CHN	1384158528	1384158528	100	0.05	95.45	87.96	36.85	1029843	16.614	444760	265	230_300	83.967
292	97-1	CHN	1366235136	1366234848	100	0.06	94.11	85.12	36.73	1114718	15.624	462439	265	230_300	84.259
293	dan3	USA	775145088	775140192	100	0.05	95.2	87.39	36.92	750704	13.099	291579	265	230_300	86.024
294	Beta1839"ms"	USA	844955712	844955712	100	0.04	96.39	90.12	37.03	958114	11.914	351766	265	230_300	82.424
295	BGRC10098	USA	1045668384	1045668384	100	0.04	96.72	90.91	37.3	995147	13.782	394280	265	230_300	80.328
296	BGRC10101	USA	1215348768	1215348768	100	0.05	95.41	87.82	37.45	1047986	15.163	423991	265	230_300	80.993
297	BGRC53735	USA	1095215328	1095215328	100	0.05	95.68	88.5	37.26	1137499	13.37	415439	265	230_300	79.331
298	Regina	SE	1016329824	1016329824	100	0.05	94.59	86.11	37.32	991969	13.522	385857	265	230_300	83.313
299	Cremono	NL	893149632	893149632	100	0.06	94.15	85	36.01	835688	13.39	337888	265	230_300	86.879
300	Marib-maganmono	DK	841209984	841209984	100	0.05	95.55	88.14	35.52	811292	13.237	314076	265	230_300	86.989
301	hulanjiuhao	CHN	1137072096	1137072096	100	0.05	94.78	86.47	37.33	988812	14.51	417041	265	230_300	84.01
302	YKPaHa	SU	400245120	400245120	100	0.06	94.46	85	36.29	575486	10.023	169357	265	230_300	87.993
303	7714	CHN	781864128	781861248	100	0.04	96.17	89.59	36.56	785229	12.872	296963	265	230_300	85.993
304	H7910	CHN	870089472	870089472	100	0.05	95.69	88.47	36.09	763058	13.909	322705	265	230_300	86.291
305	neimengguliuhao	CHN	1136288448	1136283840	100	0.04	95.67	88.41	37.13	944471	14.78	395973	265	230_300	86.015
306	jintiansanhao	CHN	728493984	728491680	100	0.05	94.17	85	36.72	760005	12.632	277951	265	230_300	86.316
307	gongnongerhao	CHN	964009440	964009440	100	0.05	95.81	88.7	36.34	867997	13.745	361974	265	230_300	86.075
308	78052	CHN	664737984	664735680	100	0.04	96.34	89.98	36.52	698407	12.711	249000	265	230_300	86.21
309	jintianerhao	CHN	859326048	859322304	100	0.04	96.35	90	36.41	816880	13.495	311062	265	230_300	85.904
310	changbailuobo	CHN	999509472	999483840	100	0.04	95.99	88.99	36.59	776103	16.179	316375	265	230_300	88.87
311	gongwu-z	CHN	338522976	338522400	100	0.05	95.14	87.53	36.38	498474	10.544	132431	265	230_300	86.669
312	jintianyihao	CHN	714253248	714253248	100	0.05	95.12	87.41	36.48	757552	12.523	270212	265	230_300	86.416
313	neimengyihao	CHN	737026848	737026560	100	0.05	94.75	86.66	36.67	759324	12.783	275444	265	230_300	86.643
314	neitang404(D)	CHN	1335455424	1335420576	100	0.04	96.05	89.02	36.8	885428	18.545	374456	265	230_300	88.491
315	hongpeizhou408	CHN	453061728	453061152	100	0.05	95.5	88.28	36.52	596436	10.943	183090	265	230_300	86.463
316	xinpinziⅡ(D)	CHN	567434592	567434304	100	0.05	95.44	88.13	36.52	648843	12.013	215068	265	230_300	86.584
317	shi4-1	CHN	1411156512	1411123104	100	0.04	95.78	88.42	37.8	993128	18.469	404205	265	230_300	87.317
318	shitian4-2	CHN	813495168	813495168	100	0.05	95.13	87.47	36.68	798140	13.05	301280	265	230_300	86.331
319	shuang1-3	CHN	654811488	654811200	100	0.05	94.24	85.53	36.97	707399	12.292	252216	265	230_300	86.69
320	226(D)	CHN	768226464	768225888	100	0.04	96.22	89.82	36.76	751390	12.621	298876	265	230_300	86.358
321	2/85-65/89	CHN	746928288	746927424	100	0.05	95.39	87.97	36.42	769973	12.985	273183	265	230_300	86.66
322	7301/83-3	CHN	810721440	810696960	100	0.04	96.28	89.62	36.67	720080	14.139	287973	265	230_300	88.937
323	7412you	CHN	1158324480	1158293664	100	0.04	96.29	89.66	36.6	793060	17.928	334358	265	230_300	88.676
324	7503/78	CHN	995499936	995499648	100	0.04	95.78	88.89	36.95	877406	13.782	369533	265	230_300	85.617
325	780020A	CHN	968068224	968068224	100	0.05	95.44	88.13	36.27	844656	14.231	341354	265	230_300	86.332
326	780020A/you	CHN	694444608	694444320	100	0.05	95.07	87.22	36.28	735386	12.291	271830	265	230_300	86.283
327	780024B	CHN	1208726784	1208725920	100	0.05	94.7	86.44	36.53	1352511	13.525	362302	265	230_300	77.323
328	780029A	CHN	848167488	848166912	100	0.05	94.64	86.31	38	1039846	11.953	320934	265	230_300	78.594
329	780041B/2	CHN	1163161440	1163130048	100	0.04	96.16	89.27	38.18	951743	16.789	355298	265	230_300	84.601
330	780041B/7	CHN	1017624960	1017624384	100	0.05	94.66	86.31	38.23	1319648	11.972	365260	265	230_300	73.756
331	8207/2	CHN	983267712	983267136	100	0.05	95.38	87.94	37.77	1261308	11.981	344818	265	230_300	73.06
332	hulanyihao	CHN	762439680	762439680	100	0.04	96	89.43	37.75	1085701	10.751	288972	265	230_300	75.498
333	92017-1-1	CHN	1215673056	1215672480	100	0.05	95.56	88.34	37.22	1322514	13.657	386217	265	230_300	77.234
334	92017/1-4/1	CHN	1144675296	1144647648	100	0.05	95.16	86.89	37.84	834625	17.371	344436	265	230_300	88.904
335	92017-2-1	CHN	870056640	870055776	100	0.05	95.41	88.09	37.44	1024217	12.162	315301	265	230_300	79.307
336	94002-2	CHN	853936416	853921152	100	0.04	96.33	89.67	37.77	814179	13.264	331121	265	230_300	85.017
337	94003-2	CHN	786609504	786609216	100	0.04	96.28	90.01	37.81	988695	11.406	292200	265	230_300	77.82
338	94004-1-1	CHN	814508640	814507488	100	0.04	95.81	88.95	38.16	1054203	11.269	325364	265	230_300	76.723
339	96004-1/3(hong）	CHN	819977472	819957888	100	0.04	96.59	90.41	38.28	905478	12.433	328617	265	230_300	78.926
340	96F-15	CHN	1049055264	1049054976	100	0.05	94.38	85.74	37.8	1166537	12.999	375460	265	230_300	79.06
341	Hzhaoyi	CHN	1152343008	1152342720	100	0.05	94.98	87.06	38.44	1269274	13.399	415999	265	230_300	76.494
342	Hfan8-8	CHN	870648192	870634368	100	0.05	95.62	88.04	37.84	907503	12.862	342411	265	230_300	83.096
343	H7103	CHN	997258464	997257888	100	0.05	95.29	87.78	38.01	1151978	12.443	375343	265	230_300	78.436
344	H8728	CHN	890477280	890477280	100	0.05	94.3	85.62	38.38	1089059	11.881	351564	265	230_300	79.386
345	H8012	CHN	902450016	902432160	100	0.05	95.11	86.91	36.57	780775	14.016	335284	265	230_300	86.705
346	H8725	CHN	771195744	771195456	100	0.04	96.13	89.73	37.77	1052012	11.392	296853	265	230_300	75.136
347	H8725-A	CHN	565110144	565098336	100	0.04	96.4	89.92	36.14	605328	12.619	212346	265	230_300	87.758
348	Z-6(D)	CHN	720162144	720162144	100	0.04	96.42	90.4	38.06	1010389	10.924	292419	265	230_300	76.157
349	工21（14）	CHN	855074880	855074880	100	0.05	95.32	87.8	38.58	989163	12.583	322534	265	230_300	78.283
350	benyu417	JPN	889579584	889579584	100	0.05	95.44	88.14	38	1134123	11.766	337332	265	230_300	76.516
351	266101（dan）	USA	949686048	949685184	100	0.05	94.61	86.31	38.17	1079604	12.704	353829	265	230_300	79.063
352	84111-00（D)	USA	918143136	918132768	100	0.05	95.72	88.26	37.28	856865	13.486	350325	265	230_300	85.308
353	ACH31	USA	693693504	693692928	100	0.06	94.16	85.33	37.98	1026473	10.803	271381	265	230_300	75.935
354	ACH31dan"O"	USA	949221216	949220640	100	0.05	95.25	87.66	36.52	930739	14.057	312028	265	230_300	83.511
355	ACH31dan"MS"	USA	759653856	759640608	100	0.06	94.52	85	36.47	720646	13.115	293862	265	230_300	87.217
356	GW267	USA	875860128	875859840	100	0.05	94.69	86.41	37.97	933345	12.973	324577	265	230_300	82.043
357	GW674	USA	634754880	634754880	100	0.06	94.42	85	37.21	735450	11.993	241112	265	230_300	84.58
358	Inbned(feng）	USA	765710496	765696960	100	0.04	96.62	90.43	37.31	742551	13.055	298634	265	230_300	85.358
359	S-P-L-I-800(x)	USA	1060969824	1060968960	100	0.05	95.44	88.09	36.66	951081	14.456	355136	265	230_300	84.411
360	Bucianska-N	USA	1241565120	1241564256	100	0.05	95.6	88.39	37.52	1056020	15.353	406544	265	230_300	83.37
361	Bucianska-RP	USA	935783712	935552736	99.98	0.04	96.29	89.43	36.21	967091	13.411	304269	265	230_300	77.752
362	Dobrovicka-c	USA	1001946240	1001927808	100	0.04	96.65	90.47	37.31	859097	14.676	355175	265	230_300	85.984
363	880279	NL	867223296	866989152	99.97	0.04	96.39	89.57	37.56	919888	12.522	329374	265	230_300	77.583
364	Alba	NL	832125312	831913344	99.97	0.04	96.12	88.95	38.01	919268	11.552	352002	265	230_300	77.549
365	Nemee(huang）	NL	610215264	610056000	99.97	0.04	96.49	89.92	36.13	697535	11.801	231766	265	230_300	79.156
366	B1253	UK	617913504	617764608	99.98	0.04	96.47	89.89	36.25	750903	11.715	233094	265	230_300	78.393
367	xideyihao1(D)	DE	785956032	785747808	99.97	0.04	96.47	89.75	38.43	913364	11.634	314749	265	230_300	76.535
368	1164	DE	846133632	845916480	99.97	0.05	95.51	87.41	37.89	933675	11.785	344207	265	230_300	77.406
369	1169"o"	DE	872890272	872655264	99.97	0.04	97.4	92.09	38.03	940049	12.078	355689	265	230_300	77.102
370	1169"ms"	DE	852480000	852261120	99.97	0.04	96.58	90.04	37.29	946143	12.083	330665	265	230_300	77.52
371	S8238CR	DE	929404800	929164608	99.97	0.04	97.02	91.2	38.22	1002091	12.616	360436	265	230_300	75.093
372	boyinwuhao"o"	PL	799280640	799267968	100	0.04	96.3	89.74	36.14	723130	13.835	292016	265	230_300	87.334
373	boyinwuhao"ms"	PL	1067023584	1066740192	99.97	0.04	96.7	90.34	37.28	1006080	13.684	388943	265	230_300	78.685
374	IHAR-K	PL	904140864	903899520	99.97	0.04	96	88.64	35.62	862462	14.211	291459	265	230_300	79.725
375	Rogow-c	PL	882918720	882700704	99.98	0.05	95.63	87.81	36	1039833	11.993	285352	265	230_300	74.627
376	Rogow-N	PL	779531616	779330880	99.97	0.05	95.53	87.5	37.5	947808	11.306	316470	265	230_300	76.864
377	liwofuhongtiancai	SU	706137984	706136544	100	0.04	96.84	90.66	37.36	768740	12.692	262486	265	230_300	84.281
378	C1	SU	668539296	668537856	100	0.04	96.87	90.65	38.17	791169	11.535	277422	265	230_300	84.675
379	Nomo"o"	SE	913955616	913721472	99.97	0.05	95.59	87.62	37.64	1143343	11.441	351102	265	230_300	74.638
380	Nomo"ms"	SE	956187072	955934784	99.97	0.04	96.33	89.45	37.33	1085038	12.147	359206	265	230_300	76.479
381	Refer-N	FR	653209920	653034816	99.97	0.04	96.87	91	36.35	711532	12.155	248699	265	230_300	79.364
382	F01-1Ⅰ	CHN	687129696	686947680	99.97	0.04	96.44	89.82	35.94	800433	11.759	254108	265	230_300	77.87
383	F01-1Ⅱ	CHN	811899936	811693152	99.97	0.04	96.48	89.91	36.7	949020	11.76	302296	265	230_300	76.287
384	F01-4	CHN	871726464	871515360	99.98	0.04	97.34	92.06	37.45	1044332	11.627	332797	265	230_300	74.9
385	F01-5	CHN	807666624	807451200	99.97	0.04	96.89	90.88	37.77	1063816	11.031	326450	265	230_300	73.195
386	F01-6	CHN	619547616	619389216	99.97	0.05	94.99	86.39	35.74	717186	12.043	229877	265	230_300	80.01
387	F01-7	CHN	633354048	633352320	100	0.04	96.63	90.07	38.53	866191	10.745	276098	265	230_300	80.864
388	F01-7FS	CHN	971214624	970965216	99.97	0.04	96.01	88.62	37.89	1068262	12.619	362878	265	230_300	76.442
389	F01-7FS1(00)	CHN	1133944128	1133648064	99.97	0.04	96.36	89.5	37.19	1085704	13.793	402588	265	230_300	77.892
390	F01-8	CHN	703205856	703204992	100	0.04	97.09	91.23	37.83	800580	12.397	269031	265	230_300	84.704
391	F02-2	CHN	1026888768	1026601344	99.97	0.04	96.45	89.87	35.91	1025661	14.115	331016	265	230_300	80.312
392	F02-1Ⅰ	CHN	1157596128	1157294880	99.97	0.04	96.6	90.11	37.38	1134615	13.692	409263	265	230_300	79.574
393	F02-4	CHN	1084904352	1084636800	99.98	0.04	96.3	89.41	37.84	1135712	12.692	428176	265	230_300	78.722
394	F03-1ⅠH	CHN	1037712960	1037455776	99.98	0.04	96.78	90.62	36.15	1000916	13.369	367430	265	230_300	80.877
395	F03-1ⅠW	CHN	1322688960	1322333856	99.97	0.04	96.9	90.87	37.28	1245263	14.23	459738	265	230_300	78.525
396	F03-4	CHN	1034252064	1033967520	99.97	0.04	96.59	90.09	37.94	1053918	13.07	391596	265	230_300	78.063
397	F03-5	CHN	960255072	960022080	99.98	0.05	95.63	87.72	37.49	1022297	12.35	375401	265	230_300	80.075
398	F03-6	CHN	1122348960	1122061248	99.97	0.04	97.56	92.56	37.81	1125389	13.11	431636	265	230_300	78.01
399	F03-6FS1(00)	CHN	1136134080	1135832544	99.97	0.04	96.85	90.72	37.64	1157300	13.295	416240	265	230_300	77.791
400	F03-7	CHN	1219428288	1219118688	99.97	0.04	97.2	91.7	37.95	1204569	13.711	446655	265	230_300	76.243
401	F04-1	CHN	1198446048	1198155456	99.98	0.04	96.95	91	37.61	1211004	13.503	435895	265	230_300	77.469
402	F04-3	CHN	1507205088	1506830400	99.98	0.04	96.45	89.64	36.61	1377869	15.241	477096	265	230_300	77.009
403	F04-4	CHN	1321899552	1321577280	99.98	0.05	95.97	88.59	37.38	1155556	14.931	443225	265	230_300	80.168
404	F04-6	CHN	1272929760	1272612096	99.98	0.05	95.75	88.02	37.91	1209399	14.226	449930	265	230_300	78.352
405	F05-2H	CHN	1132424640	1132132608	99.97	0.05	95.77	88.04	38.02	1185005	13.261	419647	265	230_300	77.014
406	F05-2HFS1(00)	CHN	1252293696	1251958464	99.97	0.04	96.56	90.08	37.88	1147179	14.183	451303	265	230_300	79.028
407	F05-2XFS1(00)	CHN	1080768096	1080496800	99.97	0.04	97.22	91.83	37.31	1045424	13.363	405067	265	230_300	80.262
408	F05-3Ⅱ	CHN	983007648	982762560	99.98	0.04	96.69	90.44	36.41	941503	13.537	353993	265	230_300	81.582
409	F07	CHN	1129518720	1129235904	99.97	0.04	96.72	90.52	37.72	1146523	13.264	418403	265	230_300	78.249
410	F08	CHN	1195086528	1194765408	99.97	0.04	97.47	92.47	37.61	1216185	13.243	445037	265	230_300	76.759
411	F09RFS1（00）	CHN	703356768	703355616	100	0.04	97.1	91.27	38.3	815054	12.144	275582	265	230_300	83.358
412	F11	CHN	1054198656	1053920736	99.97	0.04	97.06	91.35	38.14	1137369	12.979	394101	265	230_300	75.496
413	F12FS	CHN	1084025376	1083744288	99.97	0.05	95.39	87.23	37.59	1101504	13.328	399572	265	230_300	79.148
414	8206he	CHN	1174865760	1174581792	99.98	0.04	96.03	88.77	37.91	1018853	14.511	411203	265	230_300	80.634
415	monoHyb2	USA	1607916384	1607495040	99.97	0.04	96.55	90.01	37.57	1305295	16.033	519979	265	230_300	79.034
416	D8151	CHN	1161124416	1160844768	99.98	0.05	95.09	86.63	36.62	1031015	14.69	392308	265	230_300	81.182
417	Buszczynski-P	PL	1011343968	1011084768	99.97	0.04	97.34	92.12	37.81	1176182	12.34	384846	265	230_300	73.047
418	780024B/3	CHN	724034592	724032576	100	0.04	96.88	90.66	38.66	871506	11.887	292371	265	230_300	82.109
419	Klein-AA	DE	1003423680	1003156128	99.97	0.04	97.58	92.75	37.62	1033120	12.908	378419	265	230_300	77.725
420	neimengqihao	CHN	458308800	458307936	100	0.04	96	88.47	38.41	733491	9.769	199677	265	230_300	81.259
421	BGRC 10107hong	USA	1110743712	1110473568	99.98	0.04	96.55	89.97	38.33	1144525	13.505	405361	265	230_300	74.153
422	780016A/2	CHN	1138155264	1137873600	99.98	0.04	96.58	90.17	36.73	1053509	14.32	384547	265	230_300	79.825
423	99H-1	CHN	617099904	617099328	100	0.04	97.66	92.71	38.2	768299	11.282	254855	265	230_300	83.513
424	94002-2-1	CHN	1027843488	1027576512	99.97	0.05	95.72	88.04	38.11	1164699	12.453	398341	265	230_300	74.911
425	S8234CR	DE	1009705248	1009454976	99.98	0.05	94.93	86.3	36.48	927247	14.584	332103	265	230_300	81.189
426	BGRC 10096	USA	834259104	834041376	99.97	0.04	96.47	89.9	35.85	886902	13.396	280029	265	230_300	80.754
427	ZWAANESSⅢ	NL	703908288	703906560	100	0.04	97.03	91.09	38	799807	11.822	289219	265	230_300	84.201
428	780041B/1	CHN	974287872	974036448	99.97	0.05	95.77	88.11	37.87	1070432	12.943	356459	265	230_300	76.597
429	96001-2/4	CHN	760931136	760730688	99.97	0.06	94.69	85	37.66	899959	12.144	279039	265	230_300	78.873
430	shuangliu(4x)	CHN	692849088	692848512	100	0.04	97.39	92.05	38.4	886222	11.415	282722	265	230_300	81.506
431	キタマサリ	CHN	1350824256	1350475776	99.97	0.04	96.78	90.54	36.94	1206313	15.285	422763	265	230_300	78.548
432	7301/1.34B	CHN	595832832	595784160	99.99	0.05	95.91	88.67	37.52	792915	10.307	272622	265	230_300	83.274
433	34/86-34/90（X）	CHN	951512256	951448608	99.99	0.05	94.73	86.06	37.61	863195	13.903	358788	265	230_300	84.142
434	dibo	IT	939498336	939253248	99.97	0.04	96.71	90.48	36	821348	14.899	305262	265	230_300	82.191
435	monoHYE4	USA	766401408	766401120	100	0.05	95.5	88.19	36.16	804134	12.976	269473	265	230_300	83.279
436	7917/1-5	CHN	967245696	967245408	100	0.05	95.62	88.41	37.74	887241	13.418	365423	265	230_300	83.7
437	liubaliu	CHN	945689184	945688320	100	0.05	95.22	87.53	37.28	872572	13.134	363864	265	230_300	84.304
438	94002-1	CHN	729423072	729360864	99.99	0.04	96.81	90.87	38.19	801645	12.513	289355	265	230_300	82.696
439	96001/1-1	CHN	578109888	578058048	99.99	0.04	97.11	91.59	38.24	737696	10.659	259227	265	230_300	84.815
440	tiansanyou1	CHN	805901472	805900608	100	0.04	95.91	89.06	36.86	798845	12.798	306361	265	230_300	84.04
441	9701F3	CHN	917024256	917023968	100	0.04	95.94	89.09	37.48	878952	12.922	358179	265	230_300	82.662
442	Pola-N	PL	929144736	929143872	100	0.05	95.63	88.42	37.91	897272	12.895	365897	265	230_300	83.482
443	changzhi	CHN	872180640	872180064	100	0.05	94.61	86.18	37.37	837670	12.585	345564	265	230_300	84.162
444	92011/1-6/3	CHN	1063364256	1063363104	100	0.04	96.67	90.74	37.93	896340	14.23	385087	265	230_300	82.911
445	96001-2/2-1hong	CHN	1148878656	1148878656	100	0.04	95.95	89.09	37.96	1005759	14.544	401761	265	230_300	82.305
446	8012（17）	CHN	1039049280	1039048128	100	0.04	96.23	89.81	37.99	958165	13.72	388537	265	230_300	82.417
447	GW62	USA	1229679360	1229678208	100	0.04	95.93	89.09	37.27	998249	14.964	424929	265	230_300	83.77
448	92011/1-6/1-1	CHN	928757376	928757088	100	0.05	95.34	87.7	35.94	837910	14.724	297870	265	230_300	83.112
449	92005-1	CHN	908225568	908224416	100	0.05	95	87.01	36.5	880840	12.998	341458	265	230_300	84.251
450	B1254	UK	748149696	748094688	99.99	0.04	95.91	88.61	37.91	747065	12.553	304572	265	230_300	85.19
451	96001-2/4hong	CHN	874822176	874821888	100	0.05	94.81	86.59	37.55	819579	13.353	324374	265	230_300	83.734
452	boCtian	CHN	981916704	981916704	100	0.05	94.71	86.37	36.98	840928	14.073	352730	265	230_300	84.216
453	96001/2-1huang	CHN	651513600	651477312	99.99	0.04	96.71	90.7	36.54	624390	13.242	239595	265	230_300	88.519
454	8211	CHN	1343860992	1343801952	100	0.04	96.79	90.75	36.69	939104	17.243	409995	265	230_300	87.752
455	93-4/1	CHN	1511054208	1510985952	100	0.04	96.59	90.34	37.11	901142	19.518	419035	265	230_300	88.21
456	92021-1-1/1	CHN	1131527520	1131475968	100	0.04	96.91	91.16	36.53	849901	16.122	363653	265	230_300	88.252
457	“O”bansi	FR	1010312928	1010259360	99.99	0.04	96.86	91.05	36.48	752140	16.123	318932	265	230_300	88.547
458	GW49	USA	1418912064	1418849856	100	0.04	96.91	91.07	37.97	1036435	17.474	433787	265	230_300	85.231
459	GW65	USA	1375497216	1375441056	100	0.04	96.51	89.97	37.62	960514	17.488	418896	265	230_300	87.411
460	780041B/3	CHN	1278171360	1278104256	99.99	0.04	97.4	92.29	37.88	924189	16.743	406046	265	230_300	86.392
461	RIMAfan	NL	1452340224	1452269088	100	0.04	96.86	91	36.59	921905	18.754	407919	265	230_300	87.934
462	93-8	CHN	1519670016	1519598016	100	0.04	97.11	91.63	37.7	1087746	17.717	459976	265	230_300	85.119
463	7802	CHN	1523297664	1523231712	100	0.04	97.03	91.38	37.38	1000989	18.732	432889	265	230_300	85.588
464	USSR	SU	820199808	820133280	99.99	0.04	96.09	89.12	37.44	765892	12.942	325830	265	230_300	86.298
465	96001-2/3-1hong	CHN	1077610176	1077565824	100	0.04	96.74	90.62	36.23	775284	16.739	335026	265	230_300	87.085
466	B079	UK	945858528	945813024	100	0.04	96.47	90.02	36.67	759352	15.154	318403	265	230_300	88.429
467	8206	CHN	1024963488	1024934112	100	0.04	96.44	89.95	37.08	830166	15.152	348333	265	230_300	88.662
468	94004-2	CHN	1385224704	1385174016	100	0.04	96.51	90	37.46	938179	18.164	404697	265	230_300	87.641
469	B1070	UK	1402069824	1402003296	100	0.04	96.83	90.89	37.77	1023178	17.227	435274	265	230_300	85.873
470	880267	NL	1611658944	1611582336	100	0.04	97.16	91.82	37.72	1045606	18.921	457508	265	230_300	85.895
471	BASTIONfan	NL	1417014144	1416937536	99.99	0.04	96.88	91.07	36.78	915056	18.238	409341	265	230_300	87.879
472	meiguozajiaozhong	USA	1502933760	1502864064	100	0.04	96.8	90.94	37.06	932974	18.945	425036	265	230_300	86.717
473	tianyanyihao	JPN	1528257888	1528184736	100	0.04	97.27	92.09	37.44	1020788	18.51	440921	265	230_300	86.36
474	780020B/5	CHN	1517780160	1517711616	100	0.04	97.09	91.6	38.32	1074112	18.198	447219	265	230_300	83.552
475	Dobro-N	CZ	1195674624	1195629408	100	0.04	96.32	89.61	36.7	854021	17.095	365389	265	230_300	88.148
476	92011/1-6/1	CHN	569775456	569742624	99.99	0.05	95.19	87.07	37.86	727066	10.379	264531	265	230_300	84.516
477	N98113	USA	568177632	568142784	99.99	0.06	94.52	85.62	37.25	730552	10.881	244789	265	230_300	84.126
478	N98116	USA	875060928	874996416	99.99	0.04	96.02	88.88	37.03	879192	12.797	344397	265	230_300	85.125
479	N98124	USA	979484544	979484256	100	0.04	97.42	91.96	35.91	750971	15.597	315565	265	230_300	87.987
480	N98136	USA	967436064	967435776	100	0.04	97.43	91.92	36.75	753378	15.027	334500	265	230_300	88.24
481	N98167	USA	913491360	913491072	100	0.04	97.25	91.47	37.79	804923	14.083	332489	265	230_300	86.998
482	N98183	USA	861900768	861900480	100	0.04	97.75	92.78	37.12	811367	13.238	328395	265	230_300	86.244
483	N98196	USA	1635384384	1635315264	100	0.04	96.69	90.53	38.48	1171386	18.255	485524	265	230_300	83.192
484	jierjisitan-25(D)	SU	808365312	808365024	100	0.04	97.66	92.55	36.63	751356	13.405	300326	265	230_300	87.349
485	dibo(D0)	IT	810073728	810073728	100	0.04	97.5	92.13	37.82	750212	13.032	321291	265	230_300	87.765
486	8-58（X）	CHN	1424894400	1424831040	100	0.04	96.81	90.84	37.89	1082715	16.977	450364	265	230_300	83.599
487	7626	CHN	1346719968	1346660352	100	0.04	96.17	89.25	37.01	892289	17.782	402889	265	230_300	88.335
488	686-66	CHN	682153344	682152768	100	0.04	96.69	90	37.39	771434	11.636	284136	265	230_300	86.26
489	hetao(H)	CHN	740848608	740848032	100	0.04	97.59	92.41	37.23	791297	11.92	309045	265	230_300	86.96
490	hetaozhong	CHN	1170967680	1170908640	99.99	0.04	97.19	91.9	37.67	1036344	14.74	409987	265	230_300	84.109
491	85-5	CHN	1156226112	1156170816	100	0.04	97.39	92.4	38	1034730	14.794	403761	265	230_300	83.33
492	GW62feng	USA	713725056	713724768	100	0.04	98.16	93.94	37.73	749724	11.905	302661	265	230_300	86.726
493	BGRC 16130	USA	1317254112	1317187872	99.99	0.04	96.84	90.9	38.41	1092397	15.894	435219	265	230_300	83.042
494	American1-314	USA	1593933120	1593855936	100	0.04	96.81	90.94	37.59	1029219	19.036	445420	265	230_300	86.693
495	USH10	USA	1293258240	1293219360	100	0.04	96.57	90.2	38.12	1025970	16.16	427428	265	230_300	84.655
496	C789	USA	1207065600	1207020096	100	0.04	96.13	89.19	37.02	871960	16.325	389462	265	230_300	87.862
497	FC701	USA	1187934624	1187872416	99.99	0.04	96.77	90.77	36.37	867053	16.732	367498	265	230_300	87.774
498	A-31405	USA	1458527040	1458460512	100	0.04	96.55	90.12	37.95	1016556	17.873	439277	265	230_300	85.832
499	Mono HYE1	USA	1304073792	1304051616	100	0.04	95.42	87.45	36.93	929851	17.107	403149	265	230_300	87.399
500	Mono HYD2	USA	1387845216	1387773792	99.99	0.04	96.86	90.97	36.7	913142	18.32	400426	265	230_300	86.146
501	Mono HYA1	USA	1563182784	1563104736	100	0.04	96.94	91.18	37.11	1055192	18.288	454002	265	230_300	86.207
502	271438	USA	1374977664	1374939360	100	0.04	96.78	90.79	36	946188	17.518	411905	265	230_300	85.027
503	USH31	USA	1763741664	1763691840	100	0.04	96.7	90.59	37.01	1090356	19.717	485678	265	230_300	84.232
504	US75shuangli	USA	1278945792	1278897120	100	0.04	96.97	91.29	35.87	893035	17.028	394949	265	230_300	85.114
505	Mono Hy6	USA	1135019520	1134983808	100	0.04	96.91	91.16	35.77	830515	16.716	348421	265	230_300	85.449
506	Holly-Hybrid25	USA	1645087104	1645033248	100	0.04	96.96	91.18	37.33	1106640	18.693	476997	265	230_300	83.012
507	US215×216	USA	2314417824	2314353888	100	0.04	96.55	90.1	37.13	1254031	22.773	560415	265	230_300	83.79
508	Holly-Hybrid22	USA	1834057728	1833992064	100	0.04	97.44	92.39	37.35	1163970	19.561	511073	265	230_300	82.953
509	84109-00（X）	USA	1714575456	1714517568	100	0.04	96.95	91.19	36.27	1035290	20.003	459111	265	230_300	84.691
510	GW87	USA	1743729696	1743669216	100	0.04	97.14	91.73	37.15	1080559	20.159	471885	265	230_300	82.771
511	Mono HYA1（H）	USA	1665705600	1665657504	100	0.04	97.05	91.43	36.62	1087029	18.886	478356	265	230_300	83.48
512	US215×216（H）	USA	1275427872	1275383232	100	0.04	96.82	90.8	35.82	878497	17.859	375666	265	230_300	83.978
513	GW64（X）	USA	815638752	815611104	100	0.04	96.5	90.1	35.83	736795	14.334	280899	265	230_300	86.129
514	Mono HYA1（X）	USA	1534207104	1534178592	100	0.04	96.65	90.39	37.7	1126784	17.498	470394	265	230_300	82.536
515	Mono HYD2（X）	USA	1668789216	1668743136	100	0.04	96.62	90.27	37.55	1125391	18.64	481897	265	230_300	83.18
516	Mono Hy6（X）	USA	1658129472	1658073888	100	0.04	96.88	91.02	37.12	1093036	18.908	475273	265	230_300	83.574
517	FC701（X）	USA	1769055264	1769000544	100	0.04	97.23	92.03	37.62	1285395	18.552	510112	265	230_300	81.482
518	US215×216（X）	USA	665354880	665354880	100	0.04	97.62	92.47	37.28	696450	11.752	278287	265	230_300	87.863
519	USH10（X）	USA	1557829440	1557784800	100	0.04	96.93	91.19	36.22	967549	19.434	429923	265	230_300	85.363
520	Holly-Hybrid22（X）	USA	1746497952	1746437760	100	0.04	96.85	91.06	36.43	1026365	20.255	465855	265	230_300	85.361
521	Holly-Hybrid25（X）	USA	1760574816	1760512032	100	0.04	97.31	92.2	37.09	1119835	19.815	480088	265	230_300	82.949
522	Mono HYE1（X）	USA	1519118496	1519061760	100	0.04	97.14	91.73	37.98	1252231	16.461	489778	265	230_300	79.413
523	American1-314（X）	USA	1389356928	1389326112	100	0.04	96.38	89.73	36.09	892739	18.384	400775	265	230_300	85.723
524	Pamohckaя06hong	SU	1592424288	1592375040	100	0.04	96.78	90.73	38.66	1300959	17.027	498345	265	230_300	78.384
525	BepxHяская-020	SU	2143817568	2143751040	100	0.04	96.86	90.97	37.46	1319407	21.008	561577	265	230_300	80.716
526	Бийская-541	SU	847794816	847776960	100	0.04	96.18	89.31	36.41	737703	14.193	302608	265	230_300	87.059
527	Фргнедская-786	SU	1059189408	1059148800	100	0.04	97.09	91.69	36.09	841981	15.601	352512	265	230_300	85.973
528	Pamohckaя-931	SU	1258289568	1258240320	100	0.04	97.39	92.41	37.28	1029960	15.56	428518	265	230_300	83.672
529	Тдо	SU	1345850496	1345808736	100	0.04	96.86	90.94	37.8	1041967	16.596	435137	265	230_300	83.217
530	Борд0237feng	SU	1317627360	1317583008	100	0.04	96.81	90.95	36.71	895486	17.439	405267	265	230_300	85.767
531	A2	SU	1584751392	1584718272	100	0.04	96.58	90.24	37.46	1042142	18.682	459499	265	230_300	84.558
532	Ялтушковская116	SU	857835648	857811456	100	0.04	96.15	89.25	36.15	762522	14.004	312547	265	230_300	86.544
533	Лервомайская475	SU	787916160	787891104	100	0.04	96.84	90.94	36.06	714351	14.009	281570	265	230_300	86.86
534	M2	SU	1467276768	1467229824	100	0.04	96.56	90.18	37.27	967959	18.147	443692	265	230_300	85.742
535	Pamohckaя-931（H）	SU	998714592	998711136	100	0.04	95.4	87.5	36.31	782899	15.914	320195	265	230_300	87.044
536	M2（H）	SU	620414496	620413920	100	0.04	97.92	93.31	37.72	737426	10.874	281171	265	230_300	85.439
537	Тдо（H）	SU	772510464	772483680	100	0.04	96.88	91.06	36.21	708405	13.638	284607	265	230_300	86.638
538	Ялушковская116（H）	SU	1233841248	1233801216	100	0.04	96.92	91.14	36.2	884225	17.187	377454	265	230_300	85.905
539	Лервомайская475（X）	SU	657381888	657380736	100	0.04	97.58	92.39	36.12	651519	12.167	268685	265	230_300	89.565
540	Тдо（X）	SU	1200526560	1200182976	99.97	0.05	93.69	85	36.11	877917	17.317	360850	265	230_300	88.039
541	Фргнедская 786（X）	SU	1376155584	1375781184	99.97	0.06	93.78	85	36.58	977038	18.065	402595	265	230_300	88.216
542	A2（H）	SU	895850784	895601664	99.97	0.05	94.2	86.01	36.41	792470	14.668	303284	265	230_300	87.736
543	Бийская 541（X）	SU	1163166048	1162839456	99.97	0.05	94.13	85.91	36	902581	17.306	342976	265	230_300	87.907
544	Pamohckaя 931（X）	SU	1530328032	1529904384	99.97	0.05	93.82	85.28	36.98	1102594	18.478	438377	265	230_300	86.785
545	Ялтушковская116（X）	SU	758749248	758513952	99.97	0.06	93.97	85	36.8	781424	13.54	273519	265	230_300	88.774
546	daoruerhao	JPN	1476238464	1475816544	99.97	0.05	95.03	87.59	37.46	1131147	17.391	451321	265	230_300	85.504
547	benyu400	JPN	514582272	514581696	100	0.04	97.18	91.27	35.46	540566	11.906	203927	265	230_300	89.203
548	T1007	JPN	1260605664	1260237312	99.97	0.05	94.05	85.74	36.2	983323	17.349	372075	265	230_300	87.508
549	benyu401(x)	JPN	1677765600	1677278592	99.97	0.05	94.39	86.45	36.67	1111013	19.16	462806	265	230_300	87.727
550	daoruyihao	JPN	1340730720	1340355456	99.97	0.05	94.19	85.98	36.37	1003098	17.344	403894	265	230_300	87.069
551	benyu398-1	JPN	444653568	444542976	99.98	0.06	93.89	85	36.11	555709	11.836	170195	265	230_300	88.912
552	faoruyihao(H)	JPN	770040288	769822848	99.97	0.06	93.98	85	36.56	711439	14.602	261746	265	230_300	89.058
553	benyu401(H)	JPN	569719008	569719008	100	0.04	96.98	90.79	36.82	691037	10.991	239239	265	230_300	86.777
554	hechengerhao(H)	JPN	682857504	682857504	100	0.04	96.85	90.44	38.03	730621	11.847	289760	265	230_300	86.632
555	benyu398-1(X)	JPN	877814784	877550112	99.97	0.06	93.97	85	36.74	782368	14.313	314001	265	230_300	88.646
556	daoruyihao(X)	JPN	780753312	780525504	99.97	0.05	93.69	85.04	36.3	754145	14.035	271799	265	230_300	88.725
557	hechengerhao(X)	JPN	577635552	577635552	100	0.04	96.83	90.32	37.83	706465	10.74	258250	265	230_300	86.396
558	boyinsanhao“ms"	PL	911564640	911564064	100	0.04	97.42	91.95	36.78	738999	14.107	337880	265	230_300	88.763
559	Sandomerska-N	PL	464569920	464569056	100	0.04	98.02	93.6	37.95	618027	10.053	216438	265	230_300	86.773
560	Hilleshog4200	SE	833887008	833647680	99.97	0.05	94.49	86.72	36.45	796637	14.111	290414	265	230_300	88.637
561	Hilleshog4209	SE	572620320	572618016	100	0.04	97.1	91.28	38.19	851648	10.359	244617	265	230_300	78.877
562	Zumo	SE	518793408	518791968	100	0.04	96.46	89.67	36.45	602601	12.622	183375	265	230_300	88.184
563	Hilleshog4209(H)	SE	899096256	899093952	100	0.04	96.33	89.33	37.5	811311	14.452	311296	265	230_300	86.323
564	Hilleshog4200(X)	SE	877578624	877575744	100	0.04	95.91	88.34	37.25	741320	15.044	287366	265	230_300	88.262
565	Hilleshog4209(X)	SE	806769792	806768352	100	0.04	96.13	88.76	38.57	901299	12.68	310867	265	230_300	82.091
566	5256TYPe	DK	790628832	790627104	100	0.04	96.89	90.77	38.58	867012	13.037	292095	265	230_300	82.063
567	danmai061	DK	704505600	704503872	100	0.04	97.44	92.25	38.58	803209	12.362	271400	265	230_300	83.119
568	ZWAANESS	NL	668051136	668050272	100	0.04	97.02	91.07	38.35	797696	11.992	262244	265	230_300	83.959
569	ZWAANESSⅠ	NL	799938144	799936416	100	0.04	96.95	90.95	38.14	855563	12.864	302782	265	230_300	83.518
570	880261	NL	553456512	553456224	100	0.04	97.64	92.76	38.25	754737	10.965	227421	265	230_300	80.736
571	S.S.L442	RO	696461184	696460608	100	0.04	97.19	91.58	38.26	860789	11.634	278256	265	230_300	82.853
572	CT34	RO	708299712	708297984	100	0.05	95.83	88.12	38.12	793672	12.526	269210	265	230_300	84.707
573	P.Lovrin-62	RO	706260960	706259808	100	0.04	96.35	89.44	38.55	844102	12.12	276344	265	230_300	82.736
574	Bod 165	RO	692423712	692421408	100	0.04	96.79	90.5	38.3	830324	12.288	261140	265	230_300	81.901
575	S.S.L532	RO	672858432	672856704	100	0.05	95.73	87.91	38.51	858375	11.264	283193	265	230_300	83.611
576	P.Lovrin-532	RO	673488864	673487424	100	0.04	97.54	92.48	38.17	794955	12.126	259858	265	230_300	83.201
577	CT34(H)	RO	660318912	660316608	100	0.04	97.75	93.05	38.34	824496	11.672	262180	265	230_300	82.323
578	Bod-165(H)	RO	756576576	756574272	100	0.04	96.78	90.44	38.43	845582	12.254	297067	265	230_300	84.431
579	S.S.LOF442(X)	RO	756373536	756372384	100	0.04	97	91.07	38.91	900848	12.516	285063	265	230_300	80.787
580	Bod 165(x)	RO	885505248	885503808	100	0.04	96.09	88.78	38.56	910144	13.164	334144	265	230_300	83.545
581	S.S.LOF532(X)	RO	596969280	596968416	100	0.05	95.59	87.62	37.8	816226	10.819	251445	265	230_300	83.075
582	Dobrovicka-A	CZ	684098784	684057312	99.99	0.03	96.61	90.24	37.76	832531	11.879	271590	265	230_300	79.417
583	Dobrovicka-CLR	CZ	868636512	868578336	99.99	0.03	96.28	89.52	36.8	900016	13.352	312956	265	230_300	79.644
584	D.pro.cer.cospora	CZ	1149372288	1149299136	99.99	0.03	96.37	89.65	37.84	1026614	14.499	406363	265	230_300	79.597
585	Dobrovicka-CR(H)	CZ	998550432	998481600	99.99	0.03	96.11	89.05	38.48	1003541	13.713	369452	265	230_300	77.651
586	Dobrovicka-A(X)	CZ	1114999776	1114932384	99.99	0.03	96.63	90.31	37.5	948019	15.2	378245	265	230_300	80.798
587	Refer-E	FR	869525568	869470272	99.99	0.03	96.66	90.37	38.02	899044	13.014	336387	265	230_300	79.215
588	Klein-E	UK	993116448	993063744	99.99	0.03	96.4	89.72	38.22	934933	14.245	354518	265	230_300	78.743
589	Daubia-E	HU	857625984	857572704	99.99	0.03	95.4	87.34	37.62	839880	13.16	326698	265	230_300	82.333
590	Beta 242C	HU	997802784	997736544	99.99	0.03	97.29	91.89	37.7	902272	14.291	357385	265	230_300	81.227
591	Beta C242	HU	826407072	826352928	99.99	0.03	96.56	90.12	37.77	825032	13.144	316904	265	230_300	80.689
592	Beta C242(X)	HU	779609088	779565312	99.99	0.03	96.91	91.03	38.01	866244	12.395	310471	265	230_300	79.222
593	Beta 242C(X)	HU	700468704	700424928	99.99	0.03	96.72	90.5	38	914193	11.215	295957	265	230_300	76.604
594	xuliyatiancai	HU	752356512	752311872	99.99	0.03	96.01	88.78	35.99	702216	13.995	261141	265	230_300	83.682
595	96002-1huang	CHN	1004434272	1004381856	99.99	0.03	95.87	88.45	37.86	950086	14.144	357372	265	230_300	78.437
596	96001-2/1	CHN	1042034976	1041980832	99.99	0.03	95.59	87.84	38.57	942104	14.541	372161	265	230_300	78.497
597	96001-2/1-2hong	CHN	1068793056	1068736320	99.99	0.03	95.62	87.84	38.58	1015817	14.176	386958	265	230_300	78.514
598	96001/huang	CHN	1192204512	1192125888	99.99	0.03	96.36	89.66	38.28	981392	15.607	401639	265	230_300	78.211
599	jiteluoyiyuantiancai	SU	963636480	963572256	99.99	0.03	97.05	91.41	38.3	971563	13.51	361479	265	230_300	77.466
600	Reginahong	SE	898875648	898828128	99.99	0.03	96.59	90.23	38.25	883229	13.475	338420	265	230_300	79.725
601	fan8-8	CHN	777856320	777812832	99.99	0.03	96.45	89.96	38	861218	12.114	319323	265	230_300	80.11
602	780041B/2feng	CHN	526026816	526017888	100	0.04	96.16	89.22	36.88	672271	10.856	217439	265	230_300	86.346
603	7412	CHN	464163840	464153760	100	0.04	96.21	89.35	37.62	674864	9.663	211003	265	230_300	85.263
604	tianyansanhao(X)	CHN	566963136	566952480	100	0.04	95.84	88.53	37.9	706349	10.635	250955	265	230_300	86.414
605	zhaoyuyihao(X)	CHN	570847968	570842208	100	0.05	94.63	85.89	37.25	681170	11.152	238623	265	230_300	87.73
606	jintianyihao(X)	CHN	602207712	602191008	100	0.04	96.96	91.06	37.5	706178	11.246	252514	265	230_300	86.805
607	liubaliu(H)	CHN	502161120	502147296	100	0.04	96.06	89	37.46	687931	10.142	223342	265	230_300	86.518
608	shuang1-2	CHN	423955584	423945504	100	0.04	96.46	89.95	37.44	593433	10.377	175708	265	230_300	86.84
609	boC	CHN	535605696	535594752	100	0.04	96.16	89.25	37.25	679030	10.745	228617	265	230_300	84.998
610	780020B/13	CHN	445477536	445469472	100	0.05	95.51	87.73	36.58	638838	10.078	188930	265	230_300	86.264
611	780024B/10	CHN	723589344	723577536	100	0.05	95.19	87.09	36.82	742676	12.466	285281	265	230_300	88.004
612	ayuyihao(X)	CHN	655363008	655353792	100	0.05	94.84	86.33	38.02	806561	11.167	279627	265	230_300	84.924
613	tianyanwuhao(H)	CHN	481118976	481110624	100	0.05	94.88	86.37	38.02	706664	9.884	212196	265	230_300	85.084
614	14/84-31/90	CHN	695237760	695226240	100	0.04	95.82	88.48	38.02	818642	11.566	288626	265	230_300	84.754
615	86138	CHN	524347776	524336256	100	0.04	96.69	90.53	37.94	698117	10.63	224512	265	230_300	85.57
616	86131	CHN	688010976	687996288	100	0.04	96.15	89.21	37.81	806855	11.474	284554	265	230_300	85.63
617	L62-1128	CHN	516821472	516809952	100	0.04	95.99	88.94	37.46	709220	10.339	224950	265	230_300	85.212
618	735A	CHN	537226848	537213312	100	0.04	96.97	91.18	37.55	740139	10.287	235918	265	230_300	84.104
619	735B	CHN	466362720	466352064	100	0.04	96.38	89.8	37.95	722102	9.455	211905	265	230_300	82.763
620	fanyuyihao(X)	CHN	442388736	442381824	100	0.05	94.47	85.56	37.05	658196	10.067	186409	265	230_300	86.584
621	zhaoyuerhao(X)	CHN	477480096	477472896	100	0.05	95.2	87.16	37.81	691045	9.9	212491	265	230_300	85.115
622	fengguang(X)	CHN	803796768	803789280	100	0.03	97.97	93.54	37.61	851280	12.145	332618	265	230_300	84.927
623	63-③	CHN	730518912	730505952	100	0.03	97.38	91.97	37.34	794415	12.069	292200	265	230_300	86.354
624	shuang8-2	CHN	1202655744	1202622048	100	0.04	96.2	89.29	36.78	860601	16.172	400691	265	230_300	87.31
625	shuangfengbahao(H)	CHN	906414048	906393888	100	0.05	95.11	86.74	36.02	823131	13.286	345842	265	230_300	88.743
626	1403/16	CHN	1334309472	1334270304	100	0.04	97.31	91.96	36.67	870723	17.082	426106	265	230_300	88.128
627	shitian202(X)	CHN	754109856	754087680	100	0.04	96.33	89.61	35.64	721518	12.482	303480	265	230_300	89.249
628	7503/81/1	CHN	1154306016	1154274912	100	0.04	96.82	90.84	36.54	884691	15.211	404197	265	230_300	87.949
629	780012/4	CHN	741443904	741421728	100	0.04	96.47	89.97	35.8	738517	11.992	306198	265	230_300	89.051
630	Udycz-B(X)	PL	674184960	674167680	100	0.05	95.59	87.88	35.44	662810	12.308	266859	265	230_300	88.753
631	P.Lovrin-62(x)	RO	842142528	842127264	100	0.05	95.11	86.78	36.2	777543	12.751	332375	265	230_300	88.909
632	ACH31(H)	USA	1086761088	1086735168	100	0.05	95.31	87.16	36.92	905207	14.374	399244	265	230_300	87.642
633	GW267(H)	USA	963178848	963152640	100	0.04	96.06	89.01	36.1	763766	14.829	336656	265	230_300	88.356
634	84111-00	USA	1157250816	1157221728	100	0.04	96.96	91.25	36.83	908586	15.114	401230	265	230_300	87.269
635	GW267(X)	USA	994454784	994432320	100	0.04	96.35	89.72	35.66	775042	15.146	336881	265	230_300	88.827
636	GW49(H)	USA	756621792	756600192	100	0.04	96.22	89.49	35.52	681609	13.459	277798	265	230_300	89.019
637	GW49(X)	USA	977890176	977863392	100	0.04	97.19	91.81	36.07	798964	14.273	352247	265	230_300	88.061
638	Mono HYb2（H）	USA	947359296	947335968	100	0.04	96.73	90.61	36.9	882580	13.034	372638	265	230_300	86.86
639	Mono Hy53(x)	USA	648453312	648438336	100	0.05	94.75	86.08	35.51	642962	12.601	248074	265	230_300	88.774
640	GW65(X)	USA	1085272128	1085241600	100	0.05	95.67	88.08	37.05	881856	14.595	392754	265	230_300	87.381
641	Mono HYE4(X)	USA	1302198912	1302163488	100	0.04	96.13	89.13	36.38	907001	16.677	415483	265	230_300	87.925
642	zajiaotiancai663-7	USA	1178843040	1178794368	100	0.05	94.82	86.21	36.1	891704	15.847	392372	265	230_300	85.459
643	USH20（X）	USA	976194144	976158144	100	0.04	97.13	91.72	37.51	941249	13.645	369800	265	230_300	82.07
644	BGRC 10099	USA	1059975072	1059935904	100	0.04	97.41	92.43	37.93	952319	14.345	392424	265	230_300	81.788
645	Holly-Hybrid21(x)	USA	946895616	946866240	100	0.04	96.24	89.38	37.77	964418	13.057	374555	265	230_300	81.165
646	Mono HyA2(X)	USA	1037592288	1037556288	100	0.04	96.44	89.94	37.25	934193	14.158	383865	265	230_300	82.83
647	84121-00	USA	1296588384	1296541440	100	0.05	95.41	87.48	37.37	1040907	15.903	433208	265	230_300	81.793
648	Pamohckaя632（H）	SU	1152831456	1152788832	100	0.05	94.73	86.05	35.82	834961	16.051	382303	265	230_300	85.388
649	Pamohckaя632（X）	SU	666192960	666166464	100	0.04	96.31	89.6	35.75	658786	12.295	269871	265	230_300	86.114
650	USSR（X）	SU	1050618240	1050586272	100	0.05	95.48	87.65	37	868607	14.68	379562	265	230_300	84.14
651	Pamohckaя023（H）	SU	999923040	999889344	100	0.06	94.64	85	36	794135	15.314	343547	265	230_300	85.255
652	Яогиб	SU	679595904	679569984	100	0.04	96.38	89.81	35.95	675185	12.791	262685	265	230_300	85.743
653	Пzazhong（xuan）	SU	1153510560	1153467936	100	0.04	96.51	90.07	36.52	861803	16.203	376446	265	230_300	84.86
654	ypaдOBaя1030(x)	SU	864250560	864219456	100	0.04	96.2	89.42	35.75	758733	13.665	326038	265	230_300	85.107
655	Buszczynski-P(H)	PL	855921024	855891648	100	0.04	96.14	89.22	35.88	713274	14.28	306137	265	230_300	85.792
656	Buszczynski-P(X)	PL	1051973856	1051931232	100	0.05	95.83	88.47	35.88	796248	15.088	366989	265	230_300	85.89
657	Polanowice-N(H)	PL	651083040	651059424	100	0.04	96.5	90.12	35.79	648099	12.809	248750	265	230_300	85.847
658	Polanowice-N(X)	PL	779334624	779303520	100	0.04	96.45	89.98	35.61	694105	13.732	285715	265	230_300	86.11
659	A.janasz-Aj4(H)	PL	1044731520	1044696960	100	0.04	96.22	89.38	36.67	862039	14.683	374783	265	230_300	84.848
660	A.janasz-Aj4(X)	PL	705337920	705312576	100	0.05	95.03	86.64	35.75	678558	13.303	262738	265	230_300	86.203
661	A.janasz-Aj2(H)	PL	731142720	731117664	100	0.04	97.25	91.88	36.63	730721	12.408	295960	265	230_300	85.307
662	Rogow-P(H)	PL	556979040	556960032	100	0.04	96.39	89.81	35.84	601697	12.414	212118	265	230_300	86.026
663	Refer-N(X)	FR	901961856	901929312	100	0.04	96.87	91	37.14	792332	14.205	328056	265	230_300	84.207
664	Kleinwanzleben-N(H)	DE	561943008	561924000	100	0.04	96.47	90.02	35.94	635931	11.783	226140	265	230_300	85.584
665	Kleinwanzleben-N(X)	DE	812359296	812340576	100	0.05	95.03	86.73	35.28	719288	14.207	285904	265	230_300	86.128
666	Kleinwanzleben-E(H)	DE	1213321824	1213286400	100	0.05	94.83	86.18	37.27	1090710	14.428	442450	265	230_300	80.717
667	Kauemegamono	DE	996486048	996464736	100	0.05	94.83	86.15	36.84	934768	13.906	363927	265	230_300	83.996
668	Primahill（X）	SE	1223504352	1223477568	100	0.05	95.81	88.41	36.49	981956	15.213	425273	265	230_300	84.602
669	Betapolym/102	HU	1157248800	1157214816	100	0.04	96.72	90.67	36.83	963445	14.552	418644	265	230_300	83.998
670	Dobrovicka-V(X)	CZ	750938400	750915072	100	0.04	96	88.97	35.46	725831	13.012	285540	265	230_300	86.639
671	S913	BE	954993600	954969984	100	0.04	95.97	88.91	35.75	838218	13.702	356641	265	230_300	86.288
672	Dutch	NL	929280096	929251872	100	0.04	96.96	91.25	36	814678	14.038	338994	265	230_300	85.368
673	EHДЖE（X）	BG	944077248	944047296	100	0.04	96.5	90.09	37.31	903965	13.209	369921	265	230_300	82.304
674	Ovana-Blancd(x)	AT	598786272	598774176	100	0.05	94.37	85.3	35.71	701712	11.612	241589	265	230_300	85.905
675	780041B	CHN	917925984	917904096	100	0.05	95.36	87.4	37.37	861056	13.401	354289	265	230_300	83.378
676	780012	CHN	455196384	455185728	100	0.04	95.75	88.31	35.81	627390	10.193	196947	265	230_300	84.872
677	7301/83 4	CHN	1616347872	1616298048	100	0.05	94.48	85.47	36.64	1092432	18.276	481426	265	230_300	80.912
678	7412/82 3-2	CHN	1488574080	1488536640	100	0.04	96.75	90.72	36.03	1360600	15.946	477427	265	230_300	82.056
679	yananhelan(D)	CHN	1242642528	1242609408	100	0.04	97.21	91.84	37.38	1059772	15.044	438321	265	230_300	80.573
680	lahayihao	CHN	1037230272	1037205216	100	0.05	95.72	88.22	35.4	835789	15.144	351349	265	230_300	86.055
681	780041A	CHN	1346293440	1346254848	100	0.05	95.38	87.48	35.63	911363	17.555	408665	265	230_300	85.742
682	780012/1	CHN	788373216	788355648	100	0.04	96.07	89.08	35.16	697923	14.343	273519	265	230_300	85.725
683	neimengwuhao(D)	CHN	1155652704	1155616992	100	0.04	95.81	88.43	36.66	966623	15.092	396961	265	230_300	84.037
684	helanshihao	CHN	1043179776	1043150976	100	0.05	94.67	85.82	36.06	846265	15.241	352364	265	230_300	86.273
685	78005A	CHN	1153745568	1153707840	100	0.04	97.09	91.43	36.86	950263	14.837	410761	265	230_300	84.45
686	shuang1-3(D)	CHN	939797568	939774816	100	0.04	95.98	88.84	35.56	786580	14.35	338386	265	230_300	86.39
687	shuntiangen	CHN	1016409888	1016377344	100	0.04	96.45	89.98	35.94	860072	14.797	353409	265	230_300	86.152
688	gongfanyihao(X)	CHN	1064580768	1064555136	100	0.04	96.22	89.37	36.37	863385	15.051	369607	265	230_300	85.009
689	29/85-52/89(D)	CHN	1481973696	1481924736	100	0.05	94.91	86.39	37.92	1063425	17.955	445079	265	230_300	84.024
690	780016Ayou	CHN	1310939424	1310898240	100	0.05	94.94	86.41	38.1	1019031	16.494	424218	265	230_300	84.234
691	shuangfengsanhao	CHN	1007417088	1007377920	100	0.04	95.74	88.41	37.01	788195	15.529	336268	265	230_300	88.254
692	shuntiangen(X)	CHN	1308441600	1308390624	100	0.04	96.66	90.66	37.83	961278	17.431	397506	265	230_300	85.548
693	B8034	CHN	1006288416	1006250688	100	0.04	96.02	89.09	36.94	720670	16.031	333241	265	230_300	88.763
694	Ⅱ78551	CHN	1282055328	1282005504	100	0.04	95.97	89	37.09	871534	17.489	391524	265	230_300	87.951
695	Ⅲ78352	CHN	951788448	951761664	100	0.04	96.96	91.37	38	800598	15.048	327024	265	230_300	86.906
696	tian412	CHN	970385184	970354656	100	0.04	96.43	90.02	38.41	888466	14.394	344225	265	230_300	85.732
697	57-1/87	CHN	1163617632	1163582208	100	0.04	95.89	88.67	38.13	970805	15.575	391011	265	230_300	85.074
698	7918/4-5	CHN	1010445408	1010410848	100	0.05	94.69	85.92	36.8	792126	15.294	342137	265	230_300	88.604
699	Nezzano-NP	IT	1001213568	1001178432	100	0.04	97.05	91.43	38.31	882956	14.441	358106	265	230_300	86.37
700	Pamohckaя 1537（H）	SU	1071727776	1071693504	100	0.04	96.01	89	36.66	776360	16.811	330385	265	230_300	87.706
701	sulianzhong(X)	SU	998658432	998624160	100	0.04	96.47	90.14	37.2	795999	14.916	348493	265	230_300	88.459
702	C2	SU	760188672	760156992	100	0.04	96.08	89.19	36.75	697319	13.383	285770	265	230_300	88.212
703	Pamohckaя 1537（H）	SU	560077920	560056608	100	0.05	95.49	87.75	36.39	595584	12.399	217338	265	230_300	88.267
704	Pamohckaя 1537（X）	SU	901983456	901956960	100	0.04	96.34	89.75	35.71	713778	14.628	318126	265	230_300	89.368
705	RIEOR	BE	1861947360	1861926336	100	0.04	95.17	86.88	37.86	1135284	20.828	482052	265	230_300	87.447
706	Kleinwanzleben-Z	DE	1483483104	1483460064	100	0.04	95.03	86.56	36.92	916514	19.085	409804	265	230_300	90.163
707	FEIMONAGAOTANGTIANCAI	DE	1407652992	1407634560	100	0.03	95.88	88.59	36.01	869367	18.311	398625	265	230_300	89.928
708	kleinwanzleben-CR(H)	DE	1793688192	1793664576	100	0.03	96.68	90.53	37.03	972692	21.313	456876	265	230_300	89.533
709	kleinwanzleben-CR	DE	1030741344	1030726080	100	0.03	96.06	89.08	35.97	700384	16.873	314989	265	230_300	90.84
710	1167	DE	1168056288	1168039872	100	0.03	95.97	88.9	35.89	701401	18.546	328968	265	230_300	90.914
711	benyu192	JPN	1211112864	1211089248	100	0.03	96.88	91.05	36.32	789036	17.133	370364	265	230_300	90.332
712	benyu390(X)	JPN	1805956992	1805931648	100	0.03	96.45	89.95	37.7	985877	21.345	458673	265	230_300	89.146
713	Beta C242/53	HU	823726368	823714848	100	0.04	94.68	85.93	36.18	671796	14.567	284615	265	230_300	90.824
714	Beta C242/53/27	HU	1328663232	1328640768	100	0.04	95.41	87.52	37.92	882225	17.993	394850	265	230_300	89.58
715	Beta 242/53	HU	1589191776	1589162112	100	0.03	95.78	88.38	36.5	862753	20.504	418128	265	230_300	90.788
716	Beta 242/53/27	HU	732058560	732045024	100	0.04	96.22	89.56	36.11	672478	13.378	277150	265	230_300	88.271
717	Beta C	HU	1082275200	1082255904	100	0.04	96.24	89.52	36.47	802709	15.919	361470	265	230_300	87.823
718	US200×215	USA	1240674624	1240650432	100	0.04	95.95	88.83	36.81	877161	16.816	395224	265	230_300	86.812
719	CS33monogerm	CA	923832000	923814144	100	0.04	96.53	90.25	36.19	748615	14.492	330336	265	230_300	87.797
720	CS7whole	CA	1057307904	1057290624	100	0.04	96.52	90.22	36.34	801051	15.749	348651	265	230_300	87.47
721	CS7whole(H)	CA	808557984	808546752	100	0.04	96.34	89.72	37.51	818838	12.787	319430	265	230_300	85.494
722	Refer-zz	FR	783504576	783489600	100	0.05	95.38	87.44	36.88	712055	13.518	296622	265	230_300	88.002
723	faguotiancai059	FR	788077152	788061312	100	0.04	97.27	92	37.97	772695	12.857	314245	265	230_300	86.281
724	Refer-zz(X)	FR	717709824	717698304	100	0.04	96.45	90.03	36.61	679726	13.174	273507	265	230_300	88.399
725	Refer-zzxuan	FR	810033984	810019296	100	0.04	96.85	91.06	37.62	759353	13.522	305259	265	230_300	86.375
726	SBeta33/4453(X)	UK	843306912	843289344	100	0.04	96.5	90.17	36.83	716921	13.998	310871	265	230_300	88.119
727	058aodili	AT	401915232	401908320	100	0.04	96	88.91	35.79	529582	11.36	153127	265	230_300	88.536
728	xixianerhao	PRK	567854496	567843840	100	0.05	95.69	88.22	35.79	621060	11.566	235988	265	230_300	88.426
729	xixianerhao(X)	PRK	906935040	906922368	100	0.05	95.41	87.54	36.34	794072	13.559	346801	265	230_300	87.896
730	S912	BE	915142176	915126624	100	0.05	95.37	87.44	36.19	806938	13.796	338176	265	230_300	87.868
731	S914	BE	903231648	903217248	100	0.04	96.25	89.56	37.05	814472	14.193	323121	265	230_300	86.598
732	S915	BE	851002848	850989888	100	0.04	96.91	91.3	37.45	789516	13.604	319913	265	230_300	85.575
733	870842	NL	795519936	795502368	100	0.04	96.42	90.03	36.02	726311	13.223	303012	265	230_300	88.508
734	880274	NL	857865600	857846592	100	0.04	96.31	89.82	36.24	729151	13.914	314170	265	230_300	88.022
735	880276	NL	940397472	940397472	100	0.05	95.72	88.57	35.47	770101	14.668	327982	265	230_300	86.664
736	880277	NL	1054751904	1054751904	100	0.05	95.74	88.61	35.67	805418	14.97	369606	265	230_300	87
737	Kuhup	NL	1039995072	1039995072	100	0.05	95.43	87.92	36.23	911814	13.969	383111	265	230_300	86.45
738	benyu390	JPN	1085919264	1085919264	100	0.05	94.47	85.76	36.75	915237	14.735	383212	265	230_300	85.605
739	34/86-34/90（D）	CHN	1049382144	1049382144	100	0.04	96.67	90.66	37.14	902761	14.168	390502	265	230_300	84.169
740	S-P-L-1-800（D）	USA	1049783616	1049783616	100	0.05	95.73	88.53	36.26	874993	14.59	373206	265	230_300	85.873
741	dan-shuanglizhong“O”	CHN	863165376	863165376	100	0.04	96.06	89.34	36.25	788070	13.104	336900	265	230_300	86.42
742	dan-shuanglizhong“MS”	CHN	959536224	959536224	100	0.05	95.84	88.81	36.49	860364	13.795	353844	265	230_300	84.97
743	92015-2-3	CHN	636574464	636574464	100	0.05	95.19	87.31	35.34	728336	11.89	251544	265	230_300	86.805
744	96012P	CHN	824436288	824436288	100	0.05	94.72	86.42	35.48	768761	13.658	299171	265	230_300	86.595
745	AJI-4-8 4n	CHN	1052208576	1052208576	100	0.05	94.56	85.96	36.62	938678	14.013	390060	265	230_300	85.255
746	KWS5075-2	CHN	1134844416	1134844416	100	0.05	94.51	85.86	36.38	905458	14.76	402909	265	230_300	86.177
747	JV834-2	CHN	1000281600	1000281312	100	0.05	95.47	87.98	36.77	929100	13.426	388469	265	230_300	84.498
748	96079P	CHN	1106308800	1106308800	100	0.04	96.28	89.88	36.44	964681	14.139	403685	265	230_300	85.313
749	KWS0143-3	CHN	912259008	912259008	100	0.05	95.7	88.54	35.53	834336	13.235	348446	265	230_300	86.957
750	2B035-3	CHN	724016448	724016448	100	0.05	95.55	88.25	35.56	725364	11.972	301929	265	230_300	87.744
751	202-5 4n	CHN	986217696	986217408	100	0.04	96.55	90.47	36.24	890900	13.583	371105	265	230_300	85.933
752	4N102-2 4n	CHN	877054752	877054752	100	0.04	96.09	89.41	37.42	962051	12.077	367546	265	230_300	82.856
753	W856-2	CHN	917499168	917499168	100	0.06	94.2	85.28	35.94	826184	13.781	336835	265	230_300	86.727
754	4N015-2	CHN	1096229376	1096229376	100	0.05	95.04	87.05	37.33	1040508	13.827	408587	265	230_300	83.294
755	211ZA-3	CHN	1100166048	1100134944	100	0.04	97.22	91.81	38.2	916029	15.614	362841	265	230_300	86.704
756	fanyi/1-3/4n	CHN	1186938144	1186907616	100	0.04	96.25	89.5	37.19	861303	17.355	355606	265	230_300	88.943
757	W848-2	CHN	1192051584	1192023648	100	0.04	96.71	90.63	37.84	875037	17.201	366034	265	230_300	87.811
758	202-3 4n	CHN	929604672	929581632	100	0.04	96.44	89.94	37.75	810815	14.852	315989	265	230_300	87.589
759	4N262-2	CHN	754194240	754175232	100	0.05	95.83	88.47	36.47	682303	14.496	255426	265	230_300	89.443
760	Ⅲ7411	CHN	1063159776	1063132416	100	0.05	95.47	87.74	36.77	805017	16.251	339414	265	230_300	88.997
761	J86711-1	CHN	1195478496	1195452864	100	0.05	95.24	87.12	38.38	1003084	16.588	374459	265	230_300	82.922
762	Ⅱ9536	CHN	1323550080	1323518976	100	0.05	95.21	87.02	37.39	886533	18.329	381555	265	230_300	87.436
763	J9451	CHN	1203604704	1203572448	100	0.04	96.02	88.96	37.36	867333	17.638	356192	265	230_300	87.455
764	7917M911	CHN	1358550144	1358517312	100	0.04	96.82	91	37.67	919841	18.501	388823	265	230_300	86.91
765	J8671	CHN	1181902176	1181865600	100	0.04	96.28	89.64	36.8	822549	17.635	348003	265	230_300	89.325
766	Ⅱ78551-1	CHN	1225010880	1224980640	100	0.04	96.17	89.46	37.03	813130	17.989	359123	265	230_300	89.264
767	T4M47	CHN	966675456	966648384	100	0.04	97.02	91.47	37.06	739008	16.23	301439	265	230_300	89.228
768	Ⅱ8067	CHN	1168347744	1168314912	100	0.04	96.52	90.24	37.34	817770	16.871	361332	265	230_300	89.545
769	7917M11	CHN	653041440	653027040	100	0.05	94.82	86.29	36.73	625060	13.129	244207	265	230_300	90.131
770	7503/83-1	CHN	1057160448	1057134528	100	0.05	95.69	88.18	38.17	841088	16.269	336971	265	230_300	88.249
771	yaertushikefutangtiancai	SU	1089442080	1089416160	100	0.04	96.03	88.98	37.35	828313	16.124	353547	265	230_300	89.375
772	MP206-1	CHN	1284153984	1284128064	100	0.05	95.08	86.84	36.34	900200	16.969	403224	265	230_300	87.1
773	MP207-4	CHN	905895072	905879808	100	0.04	97.17	91.9	37.7	847745	13.802	338461	265	230_300	84.554
774	MP208-1	CHN	858466944	858449664	100	0.04	97.4	92.46	37.74	797843	13.566	327412	265	230_300	85.343
775	MP208-4	CHN	903189312	903174048	100	0.04	96.25	89.56	36.23	746033	15.07	304999	265	230_300	87.133
776	MP211-1	CHN	1238397408	1238376096	100	0.04	96.04	89.06	36.94	944879	16.209	403703	265	230_300	86.104
777	MP215-1	CHN	496265184	496253664	100	0.04	96.61	90.48	36.42	582537	11.634	198557	265	230_300	87.462
778	MP215-2	CHN	559299456	559287936	100	0.04	96.55	90.31	36.02	610379	12.121	220575	265	230_300	87.487
779	MP216-3	CHN	938073888	938054304	100	0.04	96.36	89.78	37.17	823714	14.403	336561	265	230_300	85.529
780	H9010	CHN	837952128	837936576	100	0.05	95.41	87.49	36.48	716211	13.997	310921	265	230_300	87.44
781	880260dan	NL	844557120	844540704	100	0.04	97.31	92.12	37.39	746205	13.658	320473	265	230_300	87.014
782	94003-1-1	CHN	731022336	730997568	100	0.04	96.29	89.59	35.61	648391	13.904	258333	265	230_300	90
783	94006-1-1	CHN	752980608	752969088	100	0.04	96.57	90.31	36.8	729697	13.208	284935	265	230_300	87.088
784	94004-1-1/1	CHN	753070752	753056064	100	0.04	96.97	91.34	37.7	780221	12.575	303153	265	230_300	85.164
785	92017-2-1/1	CHN	666694080	666680544	100	0.04	96.59	90.38	36.48	675301	12.593	259835	265	230_300	87.185
786	94002-2-1/1	CHN	289032768	289025856	100	0.04	96.05	89.02	35.88	443999	10.805	107806	265	230_300	87.146
787	shitianyihao(X)	CHN	649480032	649470528	100	0.05	95.77	88.42	35.88	656281	12.505	257105	265	230_300	87.68
788	shitian4-6(D)	CHN	911755584	911737728	100	0.05	95.47	87.69	36.55	796741	13.456	353458	265	230_300	87.739
789	ACH17（X）	USA	946717632	946701216	100	0.05	95.53	87.76	36.78	817016	14.321	340342	265	230_300	87.096
790	H.polyploid（X）	SE	862949376	862935840	100	0.04	96.31	89.72	36.66	750292	14.117	311828	265	230_300	87.252
791	Mono HYE2(X)	USA	879141888	879124320	100	0.04	96.95	91.4	36.92	736732	14.076	323623	265	230_300	87.318
792	Type-E09(X)	USA	1088630784	1088608320	100	0.04	96.53	90.25	36.18	818192	15.65	362384	265	230_300	87.246
793	уладовская 752(X)	SU	653818176	653803200	100	0.04	96.38	89.98	36.22	647806	12.129	268350	265	230_300	87.794
794	Cesena-z(X)	IT	677407392	677395296	100	0.04	97.22	92.01	36.86	708515	12.496	265277	265	230_300	86.531
795	Cesena-z(H)	IT	842490432	842472000	100	0.04	96.72	90.78	37	764773	13.277	327508	265	230_300	87.162
796	GW2(X)	USA	582378048	582367968	100	0.05	95.14	87	35.5	643806	12.184	222545	265	230_300	87.881
797	GW2(H)	USA	649077696	649064736	100	0.05	95.71	88.31	36.17	708103	11.612	269353	265	230_300	88.083
798	84110-00(X)	USA	1094235264	1094219136	100	0.04	96.3	89.67	37.44	915645	14.808	393241	265	230_300	85.291
799	H0312	CHN	1118944800	1118918304	100	0.05	94.78	86.11	36.26	785210	16.15	366856	265	230_300	89.067
800	7917/120	CHN	1249039296	1249005600	100	0.04	97.07	91.48	37.08	907174	15.972	415767	265	230_300	86.747
801	Ⅱ80612-1	CHN	1218565728	1218533184	100	0.04	97.39	92.29	37.22	886332	15.977	408804	265	230_300	87.03
802	H104	CHN	862871040	862837344	100	0.04	96.63	90.47	35.89	702949	14.139	310338	265	230_300	90.01
803	B8035	CHN	1316724192	1316691648	100	0.04	96.12	89.05	36.47	928770	15.98	441987	265	230_300	88.327
804	D90M9	CHN	1247561568	1247525568	100	0.04	96.34	89.67	36.44	869599	16.205	404766	265	230_300	88.76
805	102AB(4)	CHN	955321920	955298592	100	0.05	95.17	86.97	36.04	730563	14.71	336392	265	230_300	89.271
806	780016A/3you	CHN	762614208	762596352	100	0.05	94.49	85.55	35.94	713803	13.175	286882	265	230_300	89.112
807	780041Bfeng	CHN	712049184	712030176	100	0.04	96.19	89.29	35.44	655231	13.345	260210	265	230_300	89.039
808	T401	CHN	1123599744	1123571520	100	0.05	95.41	87.47	36.66	880197	15.262	383311	265	230_300	88.317
809	T402-1	CHN	449908416	449895456	100	0.06	94.65	85	35.96	553379	11.848	168227	265	230_300	89.518
810	T403	CHN	816528384	816506208	100	0.04	96.29	89.55	35.66	723023	13.771	296116	265	230_300	88.774
811	T407	CHN	583241760	583225920	100	0.04	96.45	89.91	35.86	645315	11.566	237003	265	230_300	89.062
812	T408-2	CHN	537431616	537415776	100	0.04	96.1	89.16	35.62	588308	11.927	210082	265	230_300	89.008
813	T208-2	CHN	1066785120	1066757184	100	0.04	96.12	89.09	35.57	816539	15.327	356666	265	230_300	89.081
814	T220	CHN	1224864000	1224834624	100	0.05	95.82	88.42	35.98	848953	16.283	394420	265	230_300	88.731
815	T222	CHN	898225920	898202016	100	0.04	96.44	89.92	35.77	731043	14.121	325243	265	230_300	89.572
816	T230	CHN	804071232	804054240	100	0.04	96.43	89.87	35.41	701403	13.99	280751	265	230_300	89.278
817	T238	CHN	721685664	721682784	100	0.04	96.72	90.4	36.17	688666	14.08	246711	265	230_300	87.954
818	T218	CHN	817828416	817827840	100	0.04	95.97	88.5	37.31	811932	13.918	288576	265	230_300	85.855
819	T2100	CHN	714524832	714524256	100	0.06	94.67	85	36.05	660327	14.434	240110	265	230_300	88.45
820	T255	CHN	728779968	728778240	100	0.04	96.84	90.68	36.09	698530	14.177	245380	265	230_300	87.849
821	T257	CHN	899981856	899980704	100	0.04	96.94	90.91	36.55	817583	14.774	297758	265	230_300	86.59
822	T258	CHN	362234016	362232864	100	0.04	96.7	90.26	36.41	518880	11.149	135704	265	230_300	86.02
823	T271-2	CHN	504014112	504012960	100	0.04	96.62	89.98	36.39	601615	11.856	192863	265	230_300	86.123
824	T273	CHN	728102592	728099136	100	0.04	96.44	89.49	36.95	750796	12.483	286275	265	230_300	85.358
825	T292	CHN	550528416	550526688	100	0.04	96.94	90.81	36.55	641391	11.562	224422	265	230_300	85.507
826	T2101	CHN	616200480	616198464	100	0.04	96.89	90.68	36.3	620947	12.993	228224	265	230_300	85.858
827	T211	CHN	614014848	614013408	100	0.04	96.78	90.3	37.46	731826	11.614	251151	265	230_300	82.843
828	T212-3	CHN	659174400	659171808	100	0.05	95.72	87.71	36.72	732113	12.083	257475	265	230_300	84.335
829	T214-3	CHN	592215264	592211520	100	0.04	97.63	92.54	37.59	721188	11.758	234343	265	230_300	83.137
830	T219-1	CHN	508000608	507999744	100	0.04	96.87	90.62	36.54	610303	12.414	183819	265	230_300	85.79
831	T221	CHN	526891680	526886496	100	0.04	97.32	91.78	37.22	675421	11.588	204910	265	230_300	84.213
832	T225	CHN	614044224	614041632	100	0.04	96.94	90.78	36.75	680509	12.499	231624	265	230_300	84.837
833	T227	CHN	473878944	473877216	100	0.04	96.38	89.4	36.41	576570	11.928	180273	265	230_300	86.435
834	T239	CHN	590861952	590860512	100	0.04	96.07	88.67	35.83	647749	12.866	214238	265	230_300	85.081
835	T269-2	CHN	618939648	618937920	100	0.04	95.85	88.05	37.36	695981	12.015	248109	265	230_300	83.931
836	T270	CHN	679112064	679111200	100	0.05	95.83	87.94	36.8	701648	12.879	254774	265	230_300	85.486
837	T272-2	CHN	635177376	635176224	100	0.04	96.7	90.2	36.84	670586	13.245	227817	265	230_300	84.902
838	T274	CHN	777788352	777786336	100	0.04	97.43	92.08	37.69	782154	13.177	294082	265	230_300	81.702
839	T281	CHN	698946912	698944320	100	0.04	96.84	90.56	36.49	713057	13.003	261690	265	230_300	85.451
840	T285-3	CHN	655606368	655603200	100	0.04	96.75	90.39	36.22	677353	13.293	234739	265	230_300	85.469
841	T288-3	CHN	772225920	772223328	100	0.04	97.59	92.53	37.14	770027	13.766	274480	265	230_300	82.305
842	T403-2	CHN	491500800	491499648	100	0.04	97.06	91.16	37.05	615877	11.257	192809	265	230_300	86.257
843	T426	CHN	573332544	573330528	100	0.05	95.5	87.27	36.06	645788	11.797	229629	265	230_300	86.283
844	T2100-2	CHN	794826720	794823264	100	0.04	96.17	88.87	36.8	782039	12.474	318021	265	230_300	85.534
845	T2104	CHN	497098368	497096352	100	0.04	96.6	89.97	36.96	604433	11.11	206557	265	230_300	86.684
846	T408	CHN	560190528	560188800	100	0.05	95.34	86.95	36.44	679627	10.943	238547	265	230_300	85.602
847	2006024	CHN	648546048	648542880	100	0.04	97.47	92.22	37.34	691860	12.186	258139	265	230_300	84.138
848	2007018	CHN	617357088	617355360	100	0.04	97.72	92.86	37.59	675948	11.828	249493	265	230_300	84.981
849	200303-1/1	CHN	847121760	847118592	100	0.04	96.69	90.09	37.69	765058	13.889	307661	265	230_300	83.818
850	2005004	CHN	537197472	537195744	100	0.04	96.89	90.65	37.41	685253	11.007	223824	265	230_300	83.948
851	71-②（D）	CHN	752577696	752575968	100	0.05	95.84	88.06	36.89	717817	12.931	292333	265	230_300	84.956
852	7626-1	CHN	579863232	579861504	100	0.05	95.28	86.83	36.55	683800	11.166	243895	265	230_300	84.4
853	78551-1	CHN	656776224	656773920	100	0.04	96.74	90.31	36.58	685929	13.292	236735	265	230_300	85.063
854	78409-1	CHN	611190432	611188704	100	0.05	95.81	88	36.52	705389	11.784	243494	265	230_300	85.605
855	79875-1	CHN	398689056	398687904	100	0.06	94.82	85	36.12	517123	11.582	149196	265	230_300	86.475
856	780024B/12feng	CHN	441176544	441175680	100	0.04	96.89	90.67	36.98	562567	11.199	175088	265	230_300	86.234
857	7503/81	CHN	519985728	519984576	100	0.04	96.92	90.77	36.94	599897	12.149	195605	265	230_300	86.207
858	83461/1	CHN	697106880	697106304	100	0.04	97.45	92.1	35.41	605336	14.827	229700	265	230_300	89.13
859	86-29/10-3“MS”	USA	554253984	554253984	100	0.04	96.89	90.74	36.43	638357	12.284	210134	265	230_300	80.731
860	84109-00（D）	USA	681993792	681993504	100	0.04	96.81	90.5	36.45	717633	12.99	252262	265	230_300	81.137
861	8/86-81/90（D）	CHN	961608960	961608384	100	0.04	96.63	89.98	36.98	870867	14.034	349664	265	230_300	79.95
862	8-58（D）	CHN	544247424	544247136	100	0.04	97.13	91.3	36.56	627991	11.857	216272	265	230_300	80.912
863	87-83（D）	CHN	622952928	622952928	100	0.04	97.08	91.18	36.44	675953	12.357	240967	265	230_300	80.894
864	8803（D）	CHN	870162624	870161760	100	0.04	96.95	90.77	37.44	864344	13.005	337155	265	230_300	79.293
865	8433-1	CHN	705939264	705939264	100	0.05	95.89	88.16	36.31	741174	12.662	270132	265	230_300	80.955
866	80417-1	CHN	754978464	754978176	100	0.04	97.78	92.96	37.7	816786	12.51	297272	265	230_300	78.567
867	92011/1	CHN	559090656	559090368	100	0.04	97.03	91.05	36.22	673386	12.032	213664	265	230_300	81.466
868	T416	CHN	690894720	690893856	100	0.04	97.42	92.09	36.83	757714	12.681	260634	265	230_300	80.987
869	92012-2-1	CHN	737822304	737821728	100	0.04	97.16	91.34	36.83	772046	12.457	291683	265	230_300	80.354
870	92008feng/1	CHN	487586304	487586304	100	0.04	96.28	89.19	35.95	603503	11.748	187958	265	230_300	81.271
871	92021-1-1/1feng	CHN	760394592	760394016	100	0.04	96.08	88.61	36.94	784740	12.817	293592	265	230_300	79.756
872	92017-1-1/1	CHN	759877056	759877056	100	0.04	96.01	88.44	36.45	769281	12.88	291126	265	230_300	80.897
873	92017/1-6/1	CHN	927708192	927707904	100	0.04	96.88	90.65	36.7	819813	14.798	317897	265	230_300	80.063
874	92017/1-8/1	CHN	871605504	871604928	100	0.04	97.56	92.47	37.64	864804	13.581	322020	265	230_300	78.53
875	94003-2-1	CHN	732640320	732639456	100	0.04	96.98	90.96	36.17	707255	13.947	257272	265	230_300	81.5
876	96001-2/huang	CHN	610089696	610089408	100	0.04	96.94	90.86	36.19	657484	12.412	234642	265	230_300	81.526
877	96002-1/3	CHN	752611680	752611680	100	0.04	97.72	92.88	36.75	744412	13.078	284514	265	230_300	80.257
878	97-1“MS”	CHN	717897024	717895584	100	0.04	97.38	91.92	37.88	860454	11.658	297147	265	230_300	77.481
879	9701-1	CHN	721533024	721533024	100	0.05	95.69	87.78	35.7	717405	13.049	267890	265	230_300	81.949
880	97-1/1	CHN	816278976	816278976	100	0.04	96.45	89.56	37.23	888930	12.066	335671	265	230_300	79.639
881	9605/2	CHN	836864640	836864352	100	0.04	96.86	90.59	36.98	817559	12.958	328161	265	230_300	80.531
882	xinnongⅡ（D）	CHN	943731360	943674048	99.99	0.04	94.91	86.36	36.78	846076	14.656	321880	265	230_300	83.309
883	S207hong	CHN	999298944	999230112	99.99	0.03	97.11	91.56	37.26	941211	14.133	356719	265	230_300	79.27
884	L62-1	CHN	862304544	862244064	99.99	0.03	97.41	92.31	37.8	929146	13.031	324525	265	230_300	78.858
885	Beta K91（D）	HU	953872704	953814816	99.99	0.03	96.31	89.47	38.15	929026	14.071	337237	265	230_300	79.22
886	tianshuangⅠ	CHN	940916448	940857696	99.99	0.03	96.44	89.9	37.61	894847	14.036	338748	265	230_300	80.095
887	gongwu-16	CHN	819280224	819230976	99.99	0.03	95.55	87.73	37.86	833808	13.273	304427	265	230_300	80.144
888	85-14fu（X）	CHN	514896768	514865664	99.99	0.04	94.65	85.86	35.81	676510	12.62	177509	265	230_300	83.811
889	22/85-47/89（X）	CHN	545747904	545713344	99.99	0.03	96.19	89.28	35.76	572934	13.352	188388	265	230_300	84.161
890	780020B/9	CHN	730794240	730748736	99.99	0.03	95.48	87.59	37.62	760859	12.721	283651	265	230_300	82.056
891	79748dan	CHN	506603232	506587392	100	0.04	93.09	82.66	36.32	603980	12.824	177180	265	230_300	84.238
892	benyu192(X)	JPN	515792736	515760768	99.99	0.03	96.36	89.7	36.08	602049	12.358	184293	265	230_300	83.943
893	benyu192(H)	JPN	933837120	933777216	99.99	0.03	97.19	91.78	36.84	806038	14.416	318102	265	230_300	82.054
894	KWE	JPN	881680320	881620416	99.99	0.03	96.74	90.62	37.75	874642	13.51	324931	265	230_300	80.389
895	boyinliuhao“MS”	PL	895901184	895848192	99.99	0.03	95.03	86.63	36.23	793452	14.65	304732	265	230_300	83.584
896	danACH30	USA	879361632	879302304	99.99	0.03	95.7	88.16	37.28	830965	13.571	322212	265	230_300	83.183
897	Nemeehong	NL	962821728	962756640	99.99	0.03	96.2	89.29	36.98	850582	14.231	343975	265	230_300	82.528
898	5030TYPE（X）	DK	740545920	740545344	100	0.04	98.02	93.65	36.16	670727	13.771	266742	265	230_300	88.984
899	Refer-zz(H)	FR	785203200	785193408	100	0.05	94.23	85.11	36.64	797487	12.696	307102	265	230_300	87.916
900	Sandomer-C	PL	676742400	676726848	100	0.04	96.75	90.65	37.09	733634	11.805	283999	265	230_300	86.275
901	868877	NL	642754944	642740256	100	0.04	97.12	91.54	37.7	750693	11.277	272018	265	230_300	85.246
902	7504xiao	CHN	631158912	631146528	100	0.05	95.72	88.22	37.67	761759	11.093	273605	265	230_300	85.863
903	J8044	CHN	814118688	814101696	100	0.04	95.94	88.8	37.09	822376	12.785	316668	265	230_300	86.86
904	D7941	CHN	683366400	683355456	100	0.05	94.88	86.44	37.44	794374	11.265	294579	265	230_300	85.665
905	D7942	CHN	510009408	510002208	100	0.05	94.27	85	36.16	643688	10.978	211321	265	230_300	88.275
906	Ⅱ82722	CHN	426264192	426254400	100	0.04	95.72	88.27	35.55	565160	11.263	162509	265	230_300	88.48
907	T8141	CHN	546135552	546127200	100	0.05	94.83	86.33	37.06	687404	10.742	236043	265	230_300	87.099
908	Ⅲ78352-1	CHN	296259840	296258976	100	0.06	94.56	85	36.02	470026	10.443	111801	265	230_300	88.921
909	Ⅱ80636	CHN	483764256	483754752	100	0.04	95.87	88.6	35.67	590792	11.257	192936	265	230_300	88.655
910	Ⅱ82721	CHN	541520928	541511136	100	0.04	95.97	88.84	35.94	629711	11.613	215321	265	230_300	88.321
911	Ⅲ7415	CHN	329550912	329541408	100	0.05	95.62	88.12	35.4	486865	10.916	122127	265	230_300	88.429
912	Ⅳ79412	CHN	489590208	489581280	100	0.05	95.56	87.91	35.5	585901	11.952	184946	265	230_300	88.35
913	Ⅵ78161	CHN	667990368	667975104	100	0.05	95.35	87.45	36.5	688989	12.876	247551	265	230_300	88.08
914	Ⅵ82435	CHN	682112736	682102080	100	0.05	95.65	88.11	36.47	742780	12.069	272122	265	230_300	87.757
915	1903/10	CHN	966856608	966855168	100	0.03	95.97	88.47	36.44	772045	14.505	344461	265	230_300	89.444
916	1906/1-3	CHN	981231264	981220608	100	0.03	97.8	93.18	37.09	767948	14.735	350665	265	230_300	88.862
917	8029/-1	CHN	881649504	881646336	100	0.03	98.03	93.8	37.68	776578	13.538	337121	265	230_300	87.862
918	Ⅱ785252	CHN	984049056	984045888	100	0.03	97.12	91.28	38	904828	13.745	371084	265	230_300	85.334
919	Ⅱ80635	CHN	857821824	857814336	100	0.03	97.31	91.83	37.52	809336	13.007	337720	265	230_300	86.9
920	Ⅱ88-8	CHN	907978176	907968096	100	0.03	96.45	89.64	37.62	824367	13.513	348463	265	230_300	87.35
921	Ⅲ861-1-1	CHN	903319488	903318624	100	0.03	95.88	88.29	36.68	794186	13.875	331580	265	230_300	88.3
922	F86421	CHN	894339648	894333600	100	0.03	97.13	91.37	35.84	738890	14.444	314949	265	230_300	89.035
923	1902/10	CHN	967782240	967775616	100	0.03	96.43	89.56	36.88	797310	14.313	350186	265	230_300	88.117
924	Ⅲ74110	CHN	623802816	623795616	100	0.04	94.14	84.56	35.85	592401	13.079	234997	265	230_300	89.836
925	7917/1	CHN	930285792	930278592	100	0.03	97.27	91.7	36.05	744489	14.709	325937	265	230_300	89.127
926	F8035	CHN	961171200	961170048	100	0.03	97.31	91.84	36.31	754549	14.669	341420	265	230_300	88.876
927	7909	CHN	375433056	375431616	100	0.03	97.04	91.23	35.83	481312	11.01	150966	265	230_300	89.784
928	Ⅵ8243A-1	CHN	418721472	418717728	100	0.03	97	91.07	35.84	526273	10.912	170869	265	230_300	89.561
929	H0712	CHN	996122304	996120288	100	0.03	96.87	90.66	36.66	722674	15.217	348777	265	230_300	89.198
930	H1352	CHN	345256704	345255840	100	0.03	97.29	91.84	35.8	432714	11.382	132812	265	230_300	89.894
931	H1051	CHN	602113824	602112384	100	0.03	97.28	91.78	35.69	605797	12.524	232243	265	230_300	89.651
932	H181	CHN	926216640	926208000	100	0.03	97.19	91.44	37.2	760333	14.272	341163	265	230_300	88.246
933	H133	CHN	506862144	506856384	100	0.03	96.18	88.94	36.14	566509	11.383	210987	265	230_300	89.562
934	H0143	CHN	827373312	827372448	100	0.03	97.56	92.52	36.46	697582	13.337	322586	265	230_300	89.449
935	8216M15	CHN	718411392	718410816	100	0.03	97.33	91.89	36.23	656494	13.102	274689	265	230_300	89.283
936	DZ-6	CHN	760127328	760120128	100	0.03	96.89	90.71	35.56	667809	13.624	282049	265	230_300	88.827
937	8216M152	CHN	696434976	696425760	100	0.05	94.79	86.21	36.12	697069	12.445	279300	265	230_300	89.631
938	A7620	CHN	742291488	742279968	100	0.05	94.91	86.41	36.65	672074	13.246	281826	265	230_300	89.371
939	T-27	CHN	664935840	664924032	100	0.05	95.71	88.22	36.02	584080	13.734	244986	265	230_300	89.707
940	KH-3	CHN	742332384	742314816	100	0.04	96.58	90.28	36.2	680285	12.95	293873	265	230_300	89.5
941	Ⅳ7945-1	CHN	487901088	487888128	100	0.04	96.02	88.95	35.61	539294	12.506	177563	265	230_300	90.029
942	G8171	CHN	548279424	548268192	100	0.04	95.95	88.83	35.84	602641	11.672	224777	265	230_300	90.03
943	B8033	CHN	760411296	760392288	100	0.04	96.91	91	36.5	702885	13.311	287424	265	230_300	89.194
944	T437	CHN	650695104	650683872	100	0.04	96.44	89.88	37.37	729112	11.686	273056	265	230_300	87.577
945	T216	CHN	465776928	465767712	100	0.05	95.16	87.06	36.06	587867	10.953	191435	265	230_300	89.965
946	T224-3	CHN	814749696	814733280	100	0.05	95.71	88.22	36.05	713201	13.926	295252	265	230_300	89.469
947	T297	CHN	690020928	690012864	100	0.06	94.34	85.35	36.16	691350	12.625	267742	265	230_300	89.754
948	T228	CHN	902946528	902924928	100	0.04	96.72	90.56	36.73	740171	14.075	334461	265	230_300	89.413
949	S209hong	CHN	750174624	750155904	100	0.04	97.13	91.53	37.47	764267	12.551	297564	265	230_300	87.948
950	S212	CHN	906019200	905997888	100	0.05	95.77	88.28	37.34	781975	13.904	338929	265	230_300	88.334
951	S214	CHN	577726848	577717632	100	0.04	96.15	89.2	37.94	748223	10.702	252256	265	230_300	84.599
952	S210hong	CHN	652228704	652220640	100	0.05	94.84	86.37	36.2	695228	11.924	266287	265	230_300	89.516
953	92017/1-7huang	CHN	528352992	528344064	100	0.06	94.16	85	35.87	589493	11.644	216329	265	230_300	89.941
954	200306-2/1	CHN	556099488	556087104	100	0.05	95.83	88.48	35.84	574787	12.432	215957	265	230_300	90.067
955	2007010	CHN	802440576	802430784	100	0.05	95.03	86.72	36.75	714866	13.473	303808	265	230_300	88.647
956	T438	CHN	540634752	540625824	100	0.04	95.98	88.82	36.06	585651	12.238	209787	265	230_300	90.083
957	T290-2	CHN	671744448	671729472	100	0.04	96.05	88.98	36.11	666638	13.036	249429	265	230_300	89.648
958	T277	CHN	476933472	476922528	100	0.05	95.75	88.39	35.8	572175	11.708	186595	265	230_300	89.38
959	T284-1	CHN	443852064	443838816	100	0.05	95.69	88.19	35.98	560489	11.318	175246	265	230_300	89.912
960	T205	CHN	763317792	763307424	100	0.05	95.42	87.6	36.16	695643	13.334	288021	265	230_300	89.833
961	T207-2	CHN	695081088	695070432	100	0.04	96.12	89.16	35.92	675315	12.826	269220	265	230_300	89.428
962	T289-3	CHN	519271200	519263424	100	0.04	96.1	89.1	35.84	594897	11.709	207109	265	230_300	89.358
963	T443	CHN	592113312	592102080	100	0.05	95.73	88.28	36.07	646527	12.048	233898	265	230_300	90.007
964	T286-1	CHN	588352608	588347136	100	0.05	94.71	86.03	36.05	651633	11.607	243660	265	230_300	89.856
965	T299-1	CHN	758098368	758084832	100	0.05	95.97	88.8	35.83	687395	13.58	279110	265	230_300	89.762
966	Y7792	CHN	680022432	680004864	100	0.04	96.42	89.85	36.25	696700	12.07	278405	265	230_300	88.824
967	10001-2/10	CHN	684363168	684353088	100	0.04	96.11	89.12	36.22	702051	11.851	287329	265	230_300	89.639
968	10007-1/10	CHN	475617312	475589088	99.99	0.05	95.19	87.09	35.74	581346	11.195	197651	265	230_300	87.63
969	10014-1	CHN	630215712	630172800	99.99	0.05	94.87	86.36	36.17	706234	11.423	265990	265	230_300	87.798
970	2005001	CHN	698032224	697991616	99.99	0.05	94.93	86.44	36.11	718956	12.237	281982	265	230_300	87.581
971	2006007	CHN	734166144	734114304	99.99	0.05	95.78	88.39	36.46	703899	12.355	303890	265	230_300	87.692
972	2006019	CHN	576020448	575972640	99.99	0.04	96.47	90.16	36.38	615614	11.31	251081	265	230_300	88.066
973	2009006-2	CHN	504234432	504189504	99.99	0.04	96	88.97	35.97	596955	10.977	213502	265	230_300	88.038
974	2009007-2	CHN	624653568	624590208	99.99	0.04	95.91	88.81	35.88	672340	11.35	272581	265	230_300	87.879
975	BASTIONfan“O”	NL	496234944	496204128	99.99	0.04	96.22	89.52	36.23	640898	10.356	221086	265	230_300	88.199
976	BASTIONfan“MS”	NL	518198400	518163552	99.99	0.05	94.59	85.82	35.78	637456	10.95	220908	265	230_300	87.794
977	Rogow-c(x)	PL	569445120	569402496	99.99	0.05	95.21	87.16	36.19	638585	11.323	243973	265	230_300	88.153

## Sheet: Table S2
Table S2 The results of SNP statistics and annotation
Category		Number of SNPs
Total		170750
Upstream		5131
Exonic	Stop gain	129
	Stop loss	18
	Non-synonymous	5882
	Synonymous	7576
Intronic		33528
Splicing		27
Downstream		5174
Upstream/Downstream		224
Intergenic		108952
ts		107889
tv		62861
ts/tv		1.716
Note: Total: total number of SNPs; Upstream: SNPs located in the 1 Kb region upstream of the genes; Exonic: SNPs located in exon region; Stop gain: the stop codon caused by SNPs; Stop loss: stop codon loss by SNPs; Synonymous: SNPs with synonymous mutation; Non-synonymous: SNPs with non-synonymous mutation; Intronic: SNPs located in the intron region; Splicing: SNPs located at 2 bp of splicing si…

## Sheet: Table S3
Table S3 List of SNPs significantly associated with 13 descriptive traits in 977 sugar beet accessions by GWAS.
Traits	Marker	Chromosomes	Position	Ref	Alt	peak_value
C	SNW_017567490.1_421148	8	421148	G	A	6.01863
C	SNW_017567399.1_640270	4	640270	C	A	5.23864
C	SNW_017567490.1_421085	8	421085	A	G	5.20188
C	SNC_025813.2_27158475	2	27158475	G	A	5.04211
C	SNC_025820.2_8430837	9	8430837	A	G	4.83077
C	SNC_025813.2_4313153	2	4313153	G	A	4.81793
C	SNC_025816.2_28318623	5	28318623	G	A	4.66115
C	SNC_025815.2_24063272	4	24063272	G	A	4.557
C	SNC_025820.2_43552077	9	43552077	C	T	4.53709
C	SNC_025813.2_29498831	2	29498831	G	A	4.52077
C	SNC_025815.2_24063266	4	24063266	G	A	4.50505
HC	SNC_025812.2_4719935	2	4719935	A	C	6.59664
HC	SNC_025818.2_42812964	7	42812964	G	A	5.48752
HC	SNC_025813.2_9074322	2	9074322	C	T	5.47945
HC	SNC_025817.2_56752291	6	56752291	T	C	5.376
HC	SNC_025820.2_19106718	9	19106718	C	T	5.24968
HC	SNC_025820.2_36507384	9	36507384	G	A	5.16268
HC	SNC_025818.2_42812878	7	42812878	T	C	5.12047
HC	SNW_017567495.1_409282	8	409282	A	G	5.03584
HC	SNC_025818.2_34592075	7	34592075	A	G	4.94074
HC	SNC_025818.2_34592258	7	34592258	A	G	4.88837
HC	SNW_017567431.1_513254	5	513254	C	T	4.88134
HC	SNW_017567431.1_513300	5	513300	C	T	4.79183
HC	SNC_025818.2_19060252	7	19060252	T	C	4.72637
HC	SNC_025820.2_44557868	9	44557868	G	C	4.6517
HC	SNC_025813.2_8859171	2	8859171	T	C	4.62459
HC	SNC_025817.2_56752507	6	56752507	A	G	4.60758
HC	SNC_025812.2_16502596	2	16502596	T	C	4.58236
HC	SNC_025815.2_4811609	4	4811609	T	C	4.56857
PW	SNW_017567326.1_915368	1	915368	T	C	4.51247
PQ	SNC_025816.2_42130486	5	42130486	C	T	5.35251
PQ	SNC_025813.2_36729029	2	36729029	A	T	5.2667
PQ	SNC_025816.2_13413640	5	13413640	T	C	5.25051
PQ	SNC_025813.2_36729040	2	36729040	G	A	5.06068
PQ	SNC_025812.2_22232783	2	22232783	T	C	4.97261
PQ	SNC_025818.2_19276460	7	19276460	T	A	4.94119
PQ	SNC_025813.2_36729031	2	36729031	C	T	4.72312
PQ	SNC_025812.2_22679407	2	22679407	G	A	4.52132
PQ	SNW_017567463.1_1196990	7	1196990	T	C	4.50625
PT	SNC_025817.2_22180890	6	22180890	A	G	4.58889
PT	SNC_025816.2_29933832	5	29933832	G	A	4.57633
FLT	SNC_025820.2_38748421	9	38748421	T	C	5.71708
FLT	SNC_025820.2_38748604	9	38748604	G	A	5.68799
FLT	SNW_017567364.1_107763	2	107763	G	A	5.687
FLT	SNC_025820.2_38748552	9	38748552	A	C	5.67508
FLT	SNC_025820.2_24604554	9	24604554	T	C	5.53521
FLT	SNC_025818.2_36679004	7	36679004	C	T	5.18529
FLT	SNC_025813.2_29580622	2	29580622	C	A	5.12412
FLT	SNC_025814.2_10263424	3	10263424	G	A	5.007
FLT	SNC_025813.2_18144660	2	18144660	A	G	5.00459
FLT	SNW_017567364.1_107776	2	107776	A	T	5.00191
FLT	SNC_025816.2_32537110	5	32537110	T	C	5.00088
FLT	SNC_025813.2_5231979	2	5231979	C	T	4.89127
FLT	SNW_017567364.1_107825	2	107825	G	T	4.81175
FLT	SNC_025816.2_45950338	5	45950338	A	T	4.7837
FLT	SNC_025814.2_22410447	3	22410447	C	T	4.72811
FLT	SNC_025813.2_16488019	2	16488019	C	T	4.72294
FLT	SNW_017567442.1_99273	5	99273	A	T	4.70903
FLT	SNC_025813.2_32485748	2	32485748	C	T	4.64641
FLT	SNW_017567504.1_473839	9	473839	T	C	4.6448
FLT	SNC_025820.2_38748519	9	38748519	T	C	4.62565
FLT	SNC_025812.2_12480169	2	12480169	T	C	4.61057
FLT	SNC_025815.2_18947947	4	18947947	T	C	4.55197
PL	SNW_017567376.1_673904	3	673904	T	C	5.29489
PL	SNC_025816.2_48989	5	48989	G	A	4.76988
PL	SNC_025819.2_12527742	8	12527742	T	C	4.69945
PL	SNW_017567376.1_673848	3	673848	G	A	4.58251
CS	SNC_025819.2_23409270	8	23409270	G	T	4.7237
CS	SNW_017567346.1_122974	2	122974	A	T	4.60875
CS	SNC_025819.2_26011894	8	26011894	G	A	4.58867
RS	SNC_025817.2_57938306	6	57938306	G	C	6.04096
RS	SNW_017567373.1_85301	3	85301	T	G	5.97314
RS	SNW_017567487.1_252807	8	252807	A	G	5.91528
RS	SNW_017567373.1_85287	3	85287	G	A	5.80316
RS	SNW_017567487.1_889424	8	889424	T	C	5.79803
RS	SNW_017567378.1_2271831	4	2271831	C	T	5.75068
RS	SNW_017567378.1_2489654	4	2489654	G	A	5.72186
RS	SNW_017567381.1_551806	4	551806	T	G	5.6643
RS	SNW_017567381.1_515493	4	515493	G	A	5.51673
RS	SNC_025815.2_4811641	4	4811641	C	T	5.48952
RS	SNW_017567381.1_515511	4	515511	A	G	5.45863
RS	SNW_017567365.1_890035	3	890035	T	G	5.25228
RS	SNC_025819.2_24143613	8	24143613	T	C	5.12714
RS	SNC_025812.2_3475991	2	3475991	T	C	5.08646
RS	SNC_025817.2_2238741	6	2238741	C	A	5.0626
RS	SNW_017567487.1_932639	8	932639	T	C	5.01312
RS	SNW_017567487.1_929572	8	929572	A	G	4.98009
RS	SNW_017567495.1_345173	8	345173	A	G	4.90661
RS	SNC_025819.2_1652867	8	1652867	C	T	4.89887
RS	SNC_025812.2_3721356	2	3721356	C	T	4.89432
RS	SNC_025816.2_27316884	5	27316884	A	C	4.8679
RS	SNC_025813.2_21905727	2	21905727	T	C	4.82463
RS	SNW_017567418.1_581198	5	581198	A	G	4.78173
RS	SNC_025816.2_52334985	5	52334985	C	T	4.76316
RS	SNC_025819.2_1463175	8	1463175	C	T	4.7556
RS	SNC_025817.2_33990194	6	33990194	T	C	4.67195
RS	SNW_017567378.1_2403807	4	2403807	C	T	4.66563
RS	SNC_025820.2_29516483	9	29516483	G	A	4.58677
RS	SNW_017567487.1_835305	8	835305	T	C	4.57013
FC	SNW_017567326.1_144308	1	144308	T	C	7.2161
FC	SNC_025812.2_12953343	2	12953343	G	A	5.29757
FC	SNC_025820.2_32853612	9	32853612	C	T	5.11014
FC	SNC_025817.2_31313444	6	31313444	A	C	4.70333
SR	SNC_025820.2_14221369	9	14221369	T	G	4.60564
GV	SNC_025813.2_30840625	2	30840625	A	G	4.87131
GV	SNC_025813.2_30840523	2	30840523	G	A	4.85038
GV	SNC_025813.2_30840652	2	30840652	T	C	4.82218
RGD	SNC_025817.2_12931875	6	12931875	C	A	7.67716
RGD	SNC_025817.2_17724899	6	17724899	A	G	6.75141
RGD	SNC_025818.2_39785366	7	39785366	C	A	6.74388
RGD	SNC_025817.2_16851131	6	16851131	G	A	6.70501
RGD	SNW_017567365.1_630779	3	630779	A	G	6.6965
RGD	SNW_017567419.1_180782	5	180782	C	T	6.64954
RGD	SNC_025818.2_39785414	7	39785414	C	A	6.58254
RGD	SNC_025819.2_1587696	8	1587696	C	A	6.52959
RGD	SNC_025818.2_39785250	7	39785250	C	T	6.4828
RGD	SNC_025819.2_1587724	8	1587724	A	C	6.459
RGD	SNC_025818.2_39785169	7	39785169	A	G	6.44731
RGD	SNC_025819.2_1587813	8	1587813	C	G	6.43462
RGD	SNW_017567420.1_61176	5	61176	C	G	6.39504
RGD	SNC_025820.2_9773529	9	9773529	G	A	6.06611
RGD	SNC_025817.2_12932020	6	12932020	C	T	6.02054
RGD	SNC_025817.2_17610529	6	17610529	G	A	5.93794
RGD	SNC_025819.2_1503303	8	1503303	T	G	5.92639
RGD	SNC_025817.2_18100408	6	18100408	G	A	5.91686
RGD	SNW_017567365.1_1080956	3	1080956	C	T	5.90035
RGD	SNC_025819.2_1503284	8	1503284	A	G	5.85468
RGD	SNW_017567487.1_884082	8	884082	T	G	5.71697
RGD	SNC_025816.2_3365914	5	3365914	T	C	5.57582
RGD	SNC_025817.2_20403332	6	20403332	T	C	5.40992
RGD	SNW_017567487.1_910407	8	910407	C	A	5.29169
RGD	SNC_025817.2_12939323	6	12939323	T	C	5.20309
RGD	SNC_025816.2_4897249	5	4897249	A	G	5.04986
RGD	SNC_025820.2_40686225	9	40686225	A	G	5.02561
RGD	SNW_017567368.1_256888	3	256888	C	T	5.01674
RGD	SNW_017567487.1_884064	8	884064	C	T	5.00364
RGD	SNW_017567487.1_251646	8	251646	A	C	5.00288
RGD	SNW_017567365.1_890035	3	890035	T	C	4.99093
RGD	SNW_017567368.1_255237	3	255237	A	G	4.96561
RGD	SNC_025820.2_3972584	9	3972584	C	T	4.93746
RGD	SNW_017567494.1_397628	8	397628	C	T	4.91229
RGD	SNC_025820.2_40686146	9	40686146	T	C	4.89592
RGD	SNW_017567487.1_910377	8	910377	C	T	4.89572
RGD	SNW_017567495.1_345173	8	345173	G	A	4.88579
RGD	SNW_017567349.1_170664	2	170664	T	C	4.87864
RGD	SNW_017567494.1_397843	8	397843	C	T	4.8197
RGD	SNW_017567373.1_309243	3	309243	T	C	4.8113
RGD	SNW_017567373.1_309116	3	309116	C	T	4.78998
RGD	SNW_017567494.1_397771	8	397771	C	A	4.78715
RGD	SNC_025816.2_43040319	5	43040319	C	T	4.77679
RGD	SNC_025816.2_46607893	5	46607893	C	T	4.76424
RGD	SNW_017567368.1_256824	3	256824	C	G	4.72816
RGD	SNC_025817.2_17639977	6	17639977	C	G	4.67631
RGD	SNC_025817.2_18241243	6	18241243	T	C	4.65663
RGD	SNC_025817.2_18168415	6	18168415	G	C	4.6263
RGD	SNC_025817.2_18241165	6	18241165	A	T	4.61574
RGD	SNW_017567365.1_904240	3	904240	C	G	4.60672
RGD	SNW_017567374.1_951064	3	951064	C	G	4.57871
RGD	SNW_017567371.1_923129	3	923129	C	G	4.53624

## Sheet: Table S4
Table S4 Candidate genes located in the sweep region.
	Chromosomes	Position	Ref	Alt	Start	End	length (kb)	Gene	Gene symbol	Gene description
C	8	421148	G	A	397569	401296	3727	BVRB_8g181140	LOC104900509	F-box protein CPR1
	4	640270	C	A	615249	616599	1350	BVRB_4g071590
					616655	619619	2964	BVRB_4g071600	LOC104889894	hypothetical protein
	8	421085	A	G	397569	401296	3727	BVRB_8g181140	LOC104900509	F-box protein CPR1
	2	27158475	G	A	27124376	27139146	14770	BVRB_2g038440	LOC104887125	kinetochore protein NUF2 homolog
					27148331	27167245	18914	BVRB_2g038450	LOC104887126	mediator of RNA polymerase II transcription subunit 15a
					27171391	27177455	6064	BVRB_2g038460	LOC104887195	putative KHG/KDPG aldolase
	9	8430837	A	G	8406657	8415761	9104	BVRB_9g206080	LOC104902962	asparagine--tRNA ligase, chloroplastic/mitochondrial
					8433068	8444276	11208	BVRB_9g206090	LOC104902963	long chain acyl-CoA synthetase 8
					8445937	8449533	3596	BVRB_9g206100	LOC104902964	hypothetical protein
					8452618	8463390	10772	BVRB_9g206110	LOC104902965	ribulose-1,5 bisphosphate carboxylase/oxygenase large subunit N-methyltransferase, chloroplastic
	2	4313153	G	A	4287735	4291999	4264	BVRB_2g027520	LOC104906601	ATP-dependent Clp protease proteolytic subunit 3, chloroplastic
					4306204	4318834	12630	BVRB_2g027530	LOC104883855	uncharacterized LOC104883855
					4326574	4331698	5124	BVRB_2g027540
					4331845	4340099	8254	BVRB_2g027550
	5	28318623	G	A	28296360	28321344	24984	BVRB_5g110800	LOC104893555	hypothetical protein
	4	24063272	G	A	24053422	24062199	8777	BVRB_4g085890	LOC104891404	uncharacterized LOC104891404
					24081724	24097344	15620	BVRB_4g085900	LOC104891405	protein SEEDLING PLASTID DEVELOPMENT 1
	9	43552077	C	T	43522482	43531102	8620	BVRB_9g222670	LOC104904836	inositol-tetrakisphosphate 1-kinase 3
					43533227	43541824	8597	BVRB_9g222680	LOC104904837	hypothetical protein
					43543008	43545272	2264	BVRB_9g222690	LOC104904838	60S ribosomal protein L8-1
					43547905	43554862	6957	BVRB_9g222700	LOC104904839	amino acid permease 6
					43568338	43571302	2964	BVRB_9g222710	LOC104904841	hypothetical protein
					43573898	43575962	2064	BVRB_9g222720	LOC104904842	putative F-box protein At1g23770
	2	29498831	G	A	29491503	29492258	755	BVRB_2g039280
					29492794	29497678	4884	BVRB_2g039290
					29510616	29523318	12702	BVRB_2g039300
	4	24063266	G	A	24053422	24062199	8777	BVRB_4g085890	LOC104891404	uncharacterized LOC104891404
					24081724	24097344	15620	BVRB_4g085900	LOC104891405	protein SEEDLING PLASTID DEVELOPMENT 1
HC	2	4719935	A	C	4702554	4711414	8860	BVRB_2g027880
					4743794	4744378	584	BVRB_2g027890
	7	42812964	G	A	42784622	42789192	4570	BVRB_7g175350	LOC104900243	plant intracellular Ras-group-related LRR protein 8
					42795737	42797004	1267	BVRB_7g175360	LOC104900245	hypothetical protein
					42810867	42815012	4145	BVRB_7g175370	LOC104900247	probable inactive receptor-like protein kinase At3g56050
					42816114	42819602	3488	BVRB_7g175380	LOC104900248	pentatricopeptide repeat-containing protein At2g30100, chloroplastic
					42821347	42826253	4906	BVRB_7g175390	LOC104900249	hypothetical protein
					42826677	42832022	5345	BVRB_7g175400	LOC104900250	enoyl-[acyl-carrier-protein] reductase, mitochondrial
	2	9074322	C	T	9050044	9055358	5314	BVRB_2g031350	LOC104883273	protein FLX-like 2
					9062913	9074287	11374	BVRB_2g031360	LOC104883280	sister chromatid cohesion protein PDS5 homolog C
					9083010	9083638	628	BVRB_2g031370
	6	56752291	T	C	56726403	56728982	2579	BVRB_6g152280
					56730377	56731400	1023	BVRB_6g152290	LOC104898055	hypothetical protein
					56732507	56733553	1046	BVRB_6g152300	LOC104898056	hypothetical protein
					56747987	56749017	1030	BVRB_6g152310	LOC104897758	hypothetical protein
					56768728	56769952	1224	BVRB_6g152320	LOC104897759	hypothetical protein
	9	19106718	C	T	19082826	19087442	4616	BVRB_9g208560
					19083020	19084500	1480	BVRB_9g208560
					19104367	19105497	1130	BVRB_9g208570	LOC104903352	hypothetical protein
	9	36507384	G	A	36506721	36508402	1681	BVRB_9g216090	LOC104904112	U-box domain-containing protein 26
					36509028	36510806	1778	BVRB_9g216100
					36511549	36512566	1017	BVRB_9g216110
					36513397	36518596	5199	BVRB_9g216120	LOC104904114	hypothetical protein
					36518649	36521956	3307	BVRB_9g216130
					36524233	36525456	1223	BVRB_9g216140
					36531922	36533676	1754	BVRB_9g216150
	7	42812878	T	C	42795737	42797004	1267	BVRB_7g175360	LOC104900245	hypothetical protein
					42810867	42815012	4145	BVRB_7g175370	LOC104900247	probable inactive receptor-like protein kinase At3g56050
					42821347	42826253	4906	BVRB_7g175390	LOC104900249	hypothetical protein
					42784622	42789192	4570	BVRB_7g175350	LOC104900243	plant intracellular Ras-group-related LRR protein 8
					42816114	42819602	3488	BVRB_7g175380	LOC104900248	pentatricopeptide repeat-containing protein At2g30100, chloroplastic
					42826677	42832022	5345	BVRB_7g175400	LOC104900250	enoyl-[acyl-carrier-protein] reductase, mitochondrial
	8	409282	A	G	397569	401296	3727	BVRB_8g181140	LOC104900509	F-box protein CPR1
	7	34592075	A	G	34574841	34578015	3174	BVRB_7g168800	LOC104899647	pentatricopeptide repeat-containing protein At3g24000, mitochondrial
	7	34592258	A	G	34579631	34593375	13744	BVRB_7g168810	LOC104899648	exocyst complex component EXO84B
					34594495	34604486	9991	BVRB_7g168820	LOC104899649	mitochondrial import receptor subunit TOM40-1
					34615458	34618966	3508	BVRB_7g168830	LOC104899651	tyrosine-sulfated glycopeptide receptor 1
	5	513254	C	T	499182	499554	372	BVRB_5g097980		beta-glucoside-specific phosphotransferase enzyme II ABC component
					502528	510507	7979	BVRB_5g097990	LOC104892061	NAC domain-containing protein 7
	5	513300	C	T	499182	499544	362	BVRB_5g097980		beta-glucoside-specific phosphotransferase enzyme II ABC component
					502773	505647	2874	BVRB_5g097990	LOC104892061	NAC domain-containing protein 7
	7	19060252	T	C	19079222	19080669	1447	BVRB_7g164460		beta-glucoside-specific phosphotransferase enzyme II ABC component
	9	44557868	G	C	44557282	44558878	1596	BVRB_9g223780	LOC104904941	UDP-glycosyltransferase 84B2
					44581343	44590690	9347	BVRB_9g223790	LOC104904942	RNA pseudouridine synthase 4, mitochondrial
	2	8859171	T	C	8832486	8859330	26844	BVRB_2g031220	LOC104883165	CHD3-type chromatin-remodeling factor PICKLE
					8874576	8877930	3354	BVRB_2g031230	LOC104883178	cytochrome b561, DM13 and DOMON domain-containing protein At5g54830
	6	56752507	A	G	56730377	56731400	1023	BVRB_6g152290	LOC104898055	hypothetical protein
					56747987	56749017	1030	BVRB_6g152310	LOC104897758	hypothetical protein
					56732507	56733553	1046	BVRB_6g152300	LOC104898056	hypothetical protein
					56726403	56728982	2579	BVRB_6g152280		beta-glucoside-specific phosphotransferase enzyme II ABC component
					56768728	56769952	1224	BVRB_6g152320	LOC104897759	hypothetical protein
	2	16502596	T	C	16502724	16504564	1840	BVRB_2g035510	LOC104886859	FBD-associated F-box protein At2g26860
					16509132	16516314	7182	BVRB_2g035520		beta-glucoside-specific phosphotransferase enzyme II ABC component
	4	4811609	T	C	4782467	4795221	12754	BVRB_4g075870	LOC104890319	hypothetical protein
					4806057	4809192	3135	BVRB_4g075890	LOC104890322	hypothetical protein
					4809737	4812549	2812	BVRB_4g075900	LOC104890324	acetylajmalan esterase
					4812607	4814683	2076	BVRB_4g075910		beta-glucoside-specific phosphotransferase enzyme II ABC component
					4796169	4803402	7233	BVRB_4g075880	LOC104890321	serine/arginine-rich splicing factor SR30
					4816084	4817652	1568	BVRB_4g075920	LOC104890325	UDP-glycosyltransferase 79B6
					4834508	4837972	3464	BVRB_4g075930	LOC104890326	hypothetical protein
PW	1	915368	T	C	895594	899853	4259	BVRB_1g000800		beta-glucoside-specific phosphotransferase enzyme II ABC component
					927914	935459	7545	BVRB_1g000820	LOC104892066	translation initiation factor eIF-2B subunit delta
					906275	914259	7984	BVRB_1g000810		beta-glucoside-specific phosphotransferase enzyme II ABC component
					939597	943099	3502	BVRB_1g000840	LOC104892261	protein SENSITIVE TO PROTON
					935768	939109	3341	BVRB_1g000830		beta-glucoside-specific phosphotransferase enzyme II ABC component
PQ	5	42130486	C	T	42112692	42114746	2054	BVRB_5g114390	LOC104894023	NAC domain-containing protein 100
	2	36729029	A	T	36739076	36739957	881	BVRB_2g041810		beta-glucoside-specific phosphotransferase enzyme II ABC component
					36725093	36727378	2285	BVRB_2g041790	LOC104887546	trihelix transcription factor ASIL2
					36732615	36733641	1026	BVRB_2g041800		beta-glucoside-specific phosphotransferase enzyme II ABC component
	5	13413640	T	C	13401268	13415362	14094	BVRB_5g106130	LOC104892929	AP-2 complex subunit mu
					13420208	13427589	7381	BVRB_5g106140	LOC104892930	hypothetical protein
					13427851	13429663	1812	BVRB_5g106150	LOC104892931	late embryogenesis abundant protein 18
	2	36729040	G	A	36739076	36739957	881	BVRB_2g041810		beta-glucoside-specific phosphotransferase enzyme II ABC component
					36725093	36727378	2285	BVRB_2g041790	LOC104887546	trihelix transcription factor ASIL2
					36732615	36733641	1026	BVRB_2g041800	LOC104887546	trihelix transcription factor ASIL2
	2	22232783	T	C
	7	19276460	T	A
	2	36729031	C	T	36725093	36727378	2285	BVRB_2g041790	LOC104887546	trihelix transcription factor ASIL2
					36732615	36733641	1026	BVRB_2g041800
					36739076	36739957	881	BVRB_2g041810
	2	22679407	G	A	22667656	22717350	49694	BVRB_2g037500	LOC104887004	peroxidase 63
	7	1196990	T	C	1163750	1180904	17154	BVRB_7g157460	LOC104898194	pullulanase 1, chloroplastic
PT	6	22180890	A	G	22175130	22177898	2768	BVRB_6g140750
					22189070	22191305	2235	BVRB_6g140760	LOC104896319	F-box protein At1g10780
					22193276	22194945	1669	BVRB_6g140770	LOC104896393	F-box protein At1g30790
	5	29933832	G	A	29909169	29923673	14504	BVRB_5g111160	LOC104893588	developmentally-regulated G-protein 3
					29924429	29936771	12342	BVRB_5g111170
					29943039	29946035	2996	BVRB_5g111180	LOC104893589
FLT	9	38748421	T	C	38718130	38738920	20790	BVRB_9g218300	LOC104904433	serine/threonine-protein kinase SMG1
					38740936	38744810	3874	BVRB_9g218310	LOC104904432	pentatricopeptide repeat-containing protein At2g15630, mitochondrial
					38747745	38748844	1099	BVRB_9g218320	LOC104904431	transmembrane protein 45A
					38749228	38754720	5492	BVRB_9g218330	LOC104904430
					38755142	38758770	3628	BVRB_9g218340	LOC104905015	putative B3 domain-containing protein Os03g0621600
					38761573	38765910	4337	BVRB_9g218350
					38767156	38769750	2594	BVRB_9g218360	LOC104904434	B3 domain-containing protein At1g49475
					38771755	38773919	2164	BVRB_9g218370	LOC104905016	pentatricopeptide repeat-containing protein At1g06140, mitochondrial
	2	107763	G	A	87046	88500	1454	BVRB_2g023460	LOC104903130	alcohol acyltransferase 9
					102486	103957	1471	BVRB_2g023470	LOC104903141	ethylene-responsive transcription factor ABI4
					117546	118300	754	BVRB_2g023480
					123852	125091	1239	BVRB_2g023490
					126261	127271	1010	BVRB_2g023500	LOC104883337	transcription factor MYB77
					130717	133171	2454	BVRB_2g023510	LOC104903159	transcription factor bHLH51
	9	24604554	G	A	36665392	36670404	5012	BVRB_7g169990	LOC104899750	probable GTP diphosphokinase RSH2, chloroplastic
	7	36679004	A	C	36671094	36674937	3843	BVRB_7g170000
					36676252	36679444	3192	BVRB_7g170010	LOC104899751	2-hydroxy-6-oxononadienedioate/2-hydroxy-6-oxononatrienedioate hydrolase
					36695682	36701296	5614	BVRB_7g170020	LOC104899752	E3 ubiquitin-protein ligase SPL2
	2	29580622	T	C	10247457	10251333	3876	BVRB_3g056510	LOC104888742	LRR receptor-like serine/threonine-protein kinase RGI1
	3	10263424	C	T	18124888	18130902	6014	BVRB_2g036170	LOC104886819	serine carboxypeptidase-like 27
	2	18144660	C	A	32517611	32522611	5000	BVRB_5g111700
	2	107776	G	A
	5	32537110	A	G	5207103	5210906	3803	BVRB_2g028230	LOC104907063	rhamnogalacturonan I rhamnosyltransferase 1
					5212784	5221098	8314	BVRB_2g028240	LOC104907072	transcription factor BIM2
					5225564	5226118	554	BVRB_2g028250
					5226905	5233908	7003	BVRB_2g028260	LOC104907086
					5240073	5246011	5938	BVRB_2g028270	LOC104907095	phosphatidylinositol 4-kinase gamma 6
					5247194	5252168	4974	BVRB_2g028280	LOC104907116	calcium/calmodulin-regulated receptor-like kinase 2
	2	5231979	A	T
	2	107825	T	C	87046	88500	1454	BVRB_2g023460	LOC104903130	alcohol acyltransferase 9
					102486	103957	1471	BVRB_2g023470	LOC104903141	ethylene-responsive transcription factor ABI4
					117546	118300	754	BVRB_2g023480
					123852	125091	1239	BVRB_2g023490
					126261	127271	1010	BVRB_2g023500	LOC104883337	transcription factor MYB77
	5	45950338	C	T	45926704	45929194	2490	BVRB_5g116810	LOC104894251	U-box domain-containing protein 19
					45938254	45943428	5174	BVRB_5g116820	LOC104894253	protein DSS1 HOMOLOG ON CHROMOSOME V
					45951209	45952159	950	BVRB_5g116830	LOC104894254	RING-H2 finger protein ATL74
					45965114	45968873	3759	BVRB_5g116840	LOC104894255	bidirectional sugar transporter SWEET5
	3	22410447	G	T	22392864	22394600	1736	BVRB_3g062520	LOC104889453	putative methyltransferase DDB_G0268948
					22395774	22397684	1910	BVRB_3g062530	LOC104889454	putative methyltransferase DDB_G0268948
					22403284	22406618	3334	BVRB_3g062540	LOC104889456	mitochondrial fission 1 protein A
					22413886	22415809	1923	BVRB_3g062550	LOC104889593	GDSL esterase/lipase At1g28610
					22419533	22432819	13286	BVRB_3g062560	LOC104889457	kinesin-like protein KIN-7O
	2	16488019	A	T	16502724	16504564	1840	BVRB_2g035510	LOC104886859	FBD-associated F-box protein At2g26860
	5	99273	C	T	114190	114891	701	BVRB_5g097740	LOC104892036	putative lipid-binding protein AIR1B
	2	32485748	C	T	32467464	32476428	8964	BVRB_2g039950
					32477140	32481188	4048	BVRB_2g039960
					32488193	32504953	16760	BVRB_2g039970	LOC104887291	probable ubiquitin conjugation factor E4
	9	473839	A	T	464976	465502	526	BVRB_9g202480
					472208	473752	1544	BVRB_9g202490	LOC104902531	ribosome-inactivating protein PD-L3/PD-L4
					479768	481322	1554	BVRB_9g202500	LOC104902534	ribosome-inactivating protein PD-L3/PD-L4
	9	38748519	C	T	38718130	38738920	20790	BVRB_9g218300	LOC104904433	serine/threonine-protein kinase SMG1
					38740936	38744810	3874	BVRB_9g218310	LOC104904432	pentatricopeptide repeat-containing protein At2g15630, mitochondrial
					38747745	38748844	1099	BVRB_9g218320	LOC104904431	transmembrane protein 45A
					38749228	38754720	5492	BVRB_9g218330	LOC104904430	hypothetical protein
					38755142	38758770	3628	BVRB_9g218340
					38761573	38765910	4337	BVRB_9g218350
					38767156	38769750	2594	BVRB_9g218360	LOC104904434	B3 domain-containing protein At1g49475
	2	12480169	T	C	12454470	12470240	15770	BVRB_2g033430	LOC104886526	hypothetical protein
					12470592	12471615	1023	BVRB_2g033440	LOC104886527	AT-hook motif nuclear-localized protein 16
					12481080	12482894	1814	BVRB_2g033450	LOC104886529	hypothetical protein
					12484660	12486034	1374	BVRB_2g033460	LOC104886532	F-box/kelch-repeat protein At3g06240
					12486940	12488903	1963	BVRB_2g033470	LOC104886531	F-box/kelch-repeat protein At3g06240
	4	18947947	T	C	18930937	18934772	3835	BVRB_4g084280	LOC104891208	B3 domain-containing protein REM16
					18940794	18944636	3842	BVRB_4g084290	LOC104891209	B3 domain-containing protein REM16
					18967624	18969386	1762	BVRB_4g084300	LOC104891210	uncharacterized LOC104891210
PL	3	673904	T	C	658026	659160	1134	BVRB_3g048630	LOC104887902	hypothetical protein
					666415	669611	3196	BVRB_3g048640	LOC104887903	peroxisomal membrane protein PMP22
					673606	683310	9704	BVRB_3g048650
					692646	706786	14140	BVRB_3g048660	LOC104887905	phosphate transporter PHO1
	5	48989	G	A			0
	8	12527742	T	C	12509659	12520002	10343	BVRB_8g187360	LOC104901168	protein BREAST CANCER SUSCEPTIBILITY 1 homolog
					12520292	12521654	1362	BVRB_8g187370	LOC104901169	hypothetical protein
	3	673848	G	A	658026	659160	1134	BVRB_3g048630	LOC104887902	hypothetical protein
					673606	683310	9704	BVRB_3g048650
CS	8	23409270	G	T	23401536	23404568	3032	BVRB_8g189410	LOC104901440	tubby-like protein 8
	2	122974	A	T	102486	103957	1471	BVRB_2g023470	LOC104903141	ethylene-responsive transcription factor ABI4
					117546	118300	754	BVRB_2g023480
					123852	125091	1239	BVRB_2g023490
					126261	127271	1010	BVRB_2g023500	LOC104883337	transcription factor MYB77
					130717	133171	2454	BVRB_2g023510	LOC104903159	transcription factor bHLH51
					140503	144311	3808	BVRB_2g023520	LOC104903165	uncharacterized LOC104903165
	8	26011894	G	A	26019686	26022310	2624	BVRB_8g190200
RS	3	85301	T	G	59976	71940	11964	BVRB_3g047990	LOC104887847	AMSH-like ubiquitin thioesterase 3
					84166	89486	5320	BVRB_3g048020	LOC104887849	protein FAR1-RELATED SEQUENCE 11
					94066	99220	5154	BVRB_3g048030	LOC104887850	uncharacterized LOC104887850
					72674	77791	5117	BVRB_3g048000	LOC104887848	uncharacterized LOC104887848
					72878	76586	3708	BVRB_3g048000
					82253	82991	738	BVRB_3g048010
	8	252807	A	G	223719	234558	10839	BVRB_8g181000	LOC104900498	SAP30-binding protein
					237933	246846	8913	BVRB_8g181010	LOC104900499	protein EARLY FLOWERING 5
					248743	254351	5608	BVRB_8g181020	LOC104900500	nucleobase-ascorbate transporter 2
					254585	263578	8993	BVRB_8g181030	LOC104900501	O-fucosyltransferase 8
					267333	272541	5208	BVRB_8g181040	LOC104900502	shaggy-related protein kinase eta
					273373	279812	6439	BVRB_8g181050	LOC104900503	probable LRR receptor-like serine/threonine-protein kinase At5g45780
	3	85287	G	A	59976	71940	11964	BVRB_3g047990	LOC104887847	AMSH-like ubiquitin thioesterase 3
					84166	89486	5320	BVRB_3g048020	LOC104887849	protein FAR1-RELATED SEQUENCE 11
					100126	114744	14618	BVRB_3g048040	LOC104887851	importin subunit alpha-1
					72674	77791	5117	BVRB_3g048000	LOC104887848	uncharacterized LOC104887848
					72878	76586	3708	BVRB_3g048000
	8	889424	T	C	878337	880437	2100	BVRB_8g181540	LOC104900542	hypothetical protein
					899378	907881	8503	BVRB_8g181550	LOC104900543	protein TRANSPORT INHIBITOR RESPONSE 1
					907976	908556	580	BVRB_8g181560
	4	2271831	C	T	2254475	2260057	5582	BVRB_4g073250	LOC104890041	glucan endo-1,3-beta-glucosidase
					2261748	2271690	9942	BVRB_4g073260	LOC104890042	glucan endo-1,3-beta-glucosidase
	4	2489654	G	A	2467834	2471543	3709	BVRB_4g073380
					2471679	2485793	14114	BVRB_4g073390	LOC104890055	hypothetical protein
					2489068	2494672	5604	BVRB_4g073400	LOC104890056	DET1- and DDB1-associated protein 1
					2494675	2497653	2978	BVRB_4g073410
					2501548	2504564	3016	BVRB_4g073420	LOC104890057	protein GAST1
					2506860	2509013	2153	BVRB_4g073430	LOC104890059	scarecrow-like protein 3
	4	551806	T	G	516063	532197	16134	BVRB_4g071450	LOC104889883	receptor-like kinase TMK4
					536502	537316	814	BVRB_4g071460
					538943	539957	1014	BVRB_4g071470
					542202	542862	660	BVRB_4g071480	LOC104889884	hypothetical protein
					545464	552197	6733	BVRB_4g071490	LOC104889885	DNA (cytosine-5)-methyltransferase CMT3
					555984	556438	454	BVRB_4g071500
					556494	566085	9591	BVRB_4g071510	LOC104889886	casein kinase 1-like protein HD16
					567004	570684	3680	BVRB_4g071520	LOC104889887	hypothetical protein
					571174	575319	4145	BVRB_4g071530	LOC104889888	metal tolerance protein 4
	4	515493	G	A	509092	509705	613	BVRB_4g071430	LOC104889882	hypothetical protein
					515362	515976	614	BVRB_4g071440
					516063	532197	16134	BVRB_4g071450	LOC104889883	receptor-like kinase TMK4
					536502	537316	814	BVRB_4g071460
					538943	539957	1014	BVRB_4g071470
	4	4811641	C	T	4782467	4795221	12754	BVRB_4g075870	LOC104890319	hypothetical protein
					4796169	4803402	7233	BVRB_4g075880	LOC104890321	serine/arginine-rich splicing factor SR30
					4806057	4809192	3135	BVRB_4g075890	LOC104890322	hypothetical protein
					4809737	4812549	2812	BVRB_4g075900	LOC104890324	acetylajmalan esterase
					4812607	4814683	2076	BVRB_4g075910
					4816084	4817652	1568	BVRB_4g075920	LOC104890325	UDP-glycosyltransferase 79B6
	4	515511	A	G	516063	532197	16134	BVRB_4g071450	LOC104889883	receptor-like kinase TMK4
					536502	537316	814	BVRB_4g071460
					538943	539957	1014	BVRB_4g071470
					542202	542862	660	BVRB_4g071480	LOC104889884	hypothetical protein
					545464	552197	6733	BVRB_4g071490	LOC104889885	DNA (cytosine-5)-methyltransferase CMT3
					555984	556438	454	BVRB_4g071500
					556494	566085	9591	BVRB_4g071510	LOC104889886	casein kinase 1-like protein HD16
					567004	570684	3680	BVRB_4g071520	LOC104889887	hypothetical protein
					571174	575319	4145	BVRB_4g071530	LOC104889888	metal tolerance protein 4
	3	890035	T	G	897374	899297	1923	BVRB_3g048800	LOC104887919	60S ribosomal protein L14-1
					901074	907021	5947	BVRB_3g048810	LOC104888070	putative protein phosphatase 2C-like protein 44
					862676	877559	14883	BVRB_3g048770	LOC104887916	probable helicase MAGATAMA 3
					881011	886589	5578	BVRB_3g048780	LOC104887917	glycolipid transfer protein 1
					899777	893439	-6338	BVRB_3g048790	LOC104887918	dCTP pyrophosphatase 1
					907285	915549	8264	BVRB_3g048820	LOC104887920	COP1-interacting protein 7
					907580	915126	7546	BVRB_3g048820
	8	24143613	T	C	24118551	24135765	17214	BVRB_8g189560	LOC104901455	hypothetical protein
					24167011	24167685	674	BVRB_8g189570	LOC104901457	aspartic proteinase CDR1
	2	3475991	T	C	3458328	3466942	8614	BVRB_2g026660	LOC104905863	NADPH-dependent diflavin oxidoreductase 1
					3468428	3470573	2145	BVRB_2g026670	LOC104905872	UDP-glycosyltransferase 74B1
					3475449	3485073	9624	BVRB_2g026680
					3478731	3485073	6342	BVRB_2g026690	LOC104905880	uncharacterized LOC104905880
					3491088	3492899	1811	BVRB_2g026700	LOC104905926	30S ribosomal protein 3, chloroplastic
					3493328	3493751	423	BVRB_2g026710
					3495313	3497063	1750	BVRB_2g026720	LOC104905934	IST1 homolog
	6	2238741	C	A	2211663	2223217	11554	BVRB_6g128780	LOC104895026	pyridine nucleotide-disulfide oxidoreductase domain-containing protein 2
					2214942	2216386	1444	BVRB_6g128790
					2224603	2228987	4384	BVRB_6g128800	LOC104895029	ADP-ribosylation factor-like protein 2
					2230893	2243317	12424	BVRB_6g128810	LOC104895030	nucleolar protein 6
					2254045	2255897	1852	BVRB_6g128820	LOC104895031	GATA transcription factor 19
	8	932639	T	C	907976	908556	580	BVRB_8g181560
					899378	907881	8503	BVRB_8g181550	LOC104900543	protein TRANSPORT INHIBITOR RESPONSE 1
					921958	927961	6003	BVRB_8g181570	LOC104900544	external alternative NAD(P)H-ubiquinone oxidoreductase B2, mitochondrial
					936213	937521	1308	BVRB_8g181580	LOC104900545	uncharacterized LOC104900545
					943283	947191	3908	BVRB_8g181590	LOC109133546	hypothetical protein
					951626	956111	4485	BVRB_8g181600	LOC104900546	heterogeneous nuclear ribonucleoprotein U-like protein 1
	8	929572	A	G	907976	908556	580	BVRB_8g181560
					921958	927961	6003	BVRB_8g181570	LOC104900544	external alternative NAD(P)H-ubiquinone oxidoreductase B2, mitochondrial
					936213	937521	1308	BVRB_8g181580	LOC104900545	uncharacterized LOC104900545
					943283	947191	3908	BVRB_8g181590	LOC109133546	hypothetical protein
					951626	956111	4485	BVRB_8g181600	LOC104900507	WEB family protein At5g16730, chloroplastic
	8	345173	A	G	317865	327008	9143	BVRB_8g181100
					329467	334478	5011	BVRB_8g181110	LOC104900507	WEB family protein At5g16730, chloroplastic
					342134	342798	664	BVRB_8g181120
					346010	346898	888	BVRB_8g181130	LOC104900508	hypothetical protein
	8	1652867	C	T	1606069	1632485	26416	BVRB_8g182110	LOC104900589	probable pre-mRNA-splicing factor ATP-dependent RNA helicase DEAH9
					1634964	1638735	3771	BVRB_8g182120	LOC104900590	hypothetical protein
					1642151	1659805	17654	BVRB_8g182130	LOC104900591	apoptosis inhibitor 5-like protein API5
					1669440	1675938	6498	BVRB_8g182140	LOC104900592	peroxidase 19
	2	3721356	C	T	3724818	3728062	3244	BVRB_2g026890	LOC104906115	F-box/FBD/LRR-repeat protein At5g56420
					3728958	3732019	3061	BVRB_2g026900	LOC104906122	hypothetical protein
					3732499	3743983	11484	BVRB_2g026910	LOC104906132	zinc transporter 5
	5	27316884	A	C	27303778	27314592	10814	BVRB_5g110540	LOC104893499	beta-glucosidase 13
	2	21905727	T	C	21886745	21887009	264	BVRB_2g037360
					21889225	21892012	2787	BVRB_2g037370	LOC104886973	pentatricopeptide repeat-containing protein At2g37230
					21899518	21906990	7472	BVRB_2g037380	LOC104886975	protein arginine methyltransferase NDUFAF7 homolog, mitochondrial
					21911918	21914752	2834	BVRB_2g037390	LOC104886976	actin-depolymerizing factor 4
	5	581198	A	G	557607	559537	1930	BVRB_5g098020	LOC104892063	NADH dehydrogenase (ubiquinone) complex I, assembly factor 6
					563162	567576	4414	BVRB_5g098030	LOC104892064	hsp70-Hsp90 organizing protein 3
					569013	573627	4614	BVRB_5g098040	LOC104892065	elongation factor G-2, chloroplastic
					575450	596077	20627	BVRB_5g098050
	5	52334985	C	T	52306712	52328133	21421	BVRB_5g122620
					52328858	52332022	3164	BVRB_5g122630	LOC104894835	meiosis regulator and mRNA stability factor 1
					52332808	52337413	4605	BVRB_5g122640	LOC104894862	uncharacterized LOC104894862
					52339248	52341478	2230	BVRB_5g122650
					52347572	52349684	2112	BVRB_5g122660	LOC104894836	probable pectinesterase/pectinesterase inhibitor
					52352051	52356897	4846	BVRB_5g122670	LOC104894837	peptide chain release factor 1, mitochondrial
					52359802	52361950	2148	BVRB_5g122680	LOC104894838	probable pectinesterase/pectinesterase inhibitor
	8	1463175	C	T	1433568	1438422	4854	BVRB_8g181910	LOC104900579	hypothetical protein
					1438617	1441793	3176	BVRB_8g181920	LOC104900578	pentatricopeptide repeat-containing protein At1g28690, mitochondrial
					1442638	1447123	4485	BVRB_8g181940	LOC104900580	pyruvate decarboxylase 1
					1462148	1463483	1335	BVRB_8g181950	LOC104900581	hypothetical protein
					1464601	1469533	4932	BVRB_8g181960
					1475888	1482186	6298	BVRB_8g181970
	6	33990194	T	C	33953393	33966692	13299	BVRB_6g143930	LOC104896766	ribosomal RNA-processing protein 8
	4	2403807	C	T	2408448	2410520	2072	BVRB_4g073310
					2414588	2419682	5094	BVRB_4g073320	LOC104890049	hexokinase-3
					2421968	2423667	1699	BVRB_4g073330	LOC104890050	ubiquitin-conjugating enzyme E2 20
	9	29516483	G	A	29511809	29513813	2004	BVRB_9g211870	LOC104903715	patellin-4
					29515619	29522323	6704	BVRB_9g211880	LOC104903716	vacuolar protein sorting-associated protein 32 homolog 1
					29534284	29535803	1519	BVRB_9g211890	LOC104903717	probable aspartic proteinase GIP2
	8	835305	T	C	810088	813997	3909	BVRB_8g181490	LOC104900539	protein GOS9
					830146	831327	1181	BVRB_8g181500
					834003	844787	10784	BVRB_8g181510
					849212	850684	1472	BVRB_8g181520	LOC104900540	probable carboxylesterase 2
					852633	857277	4644	BVRB_8g181530	LOC104900541	sugar carrier protein C
FC	1	144308	T	C	119906	121719	1813	BVRB_1g000090	LOC104887356	ethylene-responsive transcription factor ERF014
					132946	136480	3534	BVRB_1g000100
					136576	139521	2945	BVRB_1g000110	LOC104888135	aspartyl protease family protein 1
					148135	150861	2726	BVRB_1g000120	LOC104892910	phosphatidylinositol 4-phosphate 5-kinase 5
					154257	159811	5554	BVRB_1g000130	LOC104893637	probable N-succinyldiaminopimelate aminotransferase DapC
					159407	165211	5804	BVRB_1g000140	LOC104894386	hypothetical protein
					165437	167811	2374	BVRB_1g000150	LOC104895466	hypothetical protein
	2	12953343	G	A	12961221	12970685	9464	BVRB_2g033750	LOC104886553	LRR receptor-like serine/threonine-protein kinase ERECTA
	9	32853612	C	T	32831122	32833913	2791	BVRB_9g213600	LOC104903886	uncharacterized LOC104903886
					32838062	32840758	2696	BVRB_9g213610
					32858219	32859137	918	BVRB_9g213620	LOC104903887	stress-response A/B barrel domain-containing protein UP3
					32866072	32866885	813	BVRB_9g213630
	6	31313444	A	C	31302076	31315590	13514	BVRB_6g143290	LOC104896658	protein SDA1 homolog
					31324949	31325976	1027	BVRB_6g143300	LOC104896686	uncharacterized LOC104896686
					31326118	31331882	5764	BVRB_6g143310
					31332108	31334926	2818	BVRB_6g143320
SR	9	14221369	C	A
GV	2	30840625	A	T	30848566	30853819	5253	BVRB_2g039590	LOC104887254	hypothetical protein
	2	30840523	A	G	30848566	30853819	5253	BVRB_2g039590	LOC104887254	hypothetical protein
	2	30840652	G	C	30848566	30853819	5253	BVRB_2g039590	LOC104887254	hypothetical protein
RGD	5	61176	C	A	55196	109270	54074	BVRB_5g097730
	5	180782	A	G	162862	172642	9780	BVRB_5g097760	LOC104892039	protein NRT1/ PTR FAMILY 6.3
	6	12931875	C	A	12913539	12914581	1042	BVRB_6g137290
					12927136	12930810	3674	BVRB_6g137300
					12931254	12933092	1838	BVRB_6g137310
					12934861	12948593	13732	BVRB_6g137320
	6	12932020	G	A	12948739	12949181	442	BVRB_6g137330
	6	16851131	A	G	16837341	16842655	5314	BVRB_6g139120	LOC104896069	probable ATP synthase 24 kDa subunit, mitochondrial
					16844992	16849246	4254	BVRB_6g139130	LOC104896070	iron-sulfur assembly protein IscA, chloroplastic
					16855751	16858391	2640	BVRB_6g139140
					16859383	16867696	8313	BVRB_6g139150	LOC104896072	ras-related protein Rab7
	6	17724899	C	T	17738305	17750009	11704	BVRB_6g139520
	8	1587696	C	A	1560955	1570153	9198	BVRB_8g182040	LOC104900583	uncharacterized protein At4g18490
					1571728	1573834	2106	BVRB_8g182050	LOC104900584	magnesium-chelatase subunit ChlI, chloroplastic
					1575139	1576203	1064	BVRB_8g182060
					1580518	1586410	5892	BVRB_8g182070	LOC104900585	nudix hydrolase 15, mitochondrial
					1586488	1588752	2264	BVRB_8g182080	LOC104900586	nudix hydrolase 15, mitochondrial
	8	1587724	C	A	1588806	1593423	4617	BVRB_8g182090	LOC104900587	protein IQ-DOMAIN 9
	8	1587813	C	T	1598601	1601365	2764	BVRB_8g182100	LOC104900588	fructokinase-like 1, chloroplastic
	7	39785169	A	C	39765135	39766133	998	BVRB_7g172090
	7	39785250	A	G	39766561	39767790	1229	BVRB_7g172100	LOC104899952	probable pyridoxal 5'-phosphate synthase subunit PDX1
	7	39785366	C	G	39765135	39766133	998	BVRB_7g172110	LOC104899953	cytosolic Fe-S cluster assembly factor NBP35
					39779399	39782120	2721	BVRB_7g172120	LOC104899954	hypothetical protein
	7	39785414	C	G	39783509	39790160	6651	BVRB_7g172130	LOC104899955	O-glucosyltransferase rumi homolog
	9	9773529	G	A	9772550	9778463	5913	BVRB_9g206620	LOC104903028	V-type proton ATPase subunit e2
	6	17610529	C	A	17572028	17590092	18064	BVRB_6g139460	LOC104896100	hypothetical protein
					17590097	17590693	596	BVRB_6g139470
					17613198	17619562	6364	BVRB_6g139480	LOC104896101	probable inactive receptor kinase At5g10020
					17634018	17646925	12907	BVRB_6g139490	LOC104896102	pentatricopeptide repeat-containing protein At4g39620, chloroplastic
	8	1503303	A	C	1475888	1482186	6298	BVRB_8g181970
					1498208	1501212	3004	BVRB_8g181980
					1510598	1514957	4359	BVRB_8g182000
					1517548	1541218	23670	BVRB_8g182010
	6	18100408	T	C
	3	1080956	G	A	1051478	1066238	14760	BVRB_3g048950	LOC104887933	galactokinase
					1067198	1073373	6175	BVRB_3g048960	LOC104887934	mitochondrial inner membrane protease subunit 1
					1075529	1082643	7114	BVRB_3g048970	LOC104887935	protein tas
					1086528	1090882	4354	BVRB_3g048980	LOC104887936	13S globulin seed storage protein 1
					1092558	1093473	915	BVRB_3g048990
					1093638	1097129	3491	BVRB_3g049000	LOC104887937	11S globulin seed storage protein Jug r 4
	8	1503284	T	C	1475888	1482186	6298	BVRB_8g181970
					1498208	1501212	3004	BVRB_8g181980
					1507258	1508670	1412	BVRB_8g181990
					1510598	1514957	4359	BVRB_8g182000
					1517548	1541218	23670	BVRB_8g182010
	8	884082	C	T	878337	880437	2100	BVRB_8g181540	LOC104900542	hypothetical protein
					899378	907881	8503	BVRB_8g181550	LOC104900543	protein TRANSPORT INHIBITOR RESPONSE 1
					907976	908556	580	BVRB_8g181560
	5	3365914	T	C	3345423	3345960	537	BVRB_5g100440
					3349883	3353186	3303	BVRB_5g100450	LOC104892286	glutathione S-transferase T1
					3359300	3363914	4614	BVRB_5g100460	LOC104892287	glutathione S-transferase T1
					3364603	3368955	4352	BVRB_5g100470	LOC104892288	probable copper-transporting ATPase HMA5
					3373459	3379075	5616	BVRB_5g100480	LOC104892289	probable copper-transporting ATPase HMA5
					3381400	3382804	1404	BVRB_5g100490	LOC104892290	putative F-box protein At5g55150
					3386440	3389112	2672	BVRB_5g100500	LOC104892291	serine racemase
	6	20403332	A	G
	8	910407	T	A	899378	907881		BVRB_8g181550	LOC104900543	protein TRANSPORT INHIBITOR RESPONSE 1
					907976	908556	580	BVRB_8g181560
					921958	927961	6003	BVRB_8g181570	LOC104900544	external alternative NAD(P)H-ubiquinone oxidoreductase B2, mitochondrial
	6	12939323	C	T	12913539	12914581	1042	BVRB_6g137290
					12927136	12930810	3674	BVRB_6g137300
					12931311	12933091	1780	BVRB_6g137310
					12934976	12948620	13644	BVRB_6g137320
					12948777	12949181	404	BVRB_6g137330
	5	4897249	G	A	4878149	4883133	4984	BVRB_5g101520
					4887318	4903825	16507	BVRB_5g101530	LOC104892387	hypothetical protein
					4906908	4911212	4304	BVRB_5g101540	LOC104892388	hypothetical protein
					4914858	4919801	4943	BVRB_5g101550	LOC104892389	copper chaperone for superoxide dismutase,chloroplastic/cytosolic
					4920888	4929812	8924	BVRB_5g101560	LOC104892390	zinc finger protein ZPR1
	9	40686225	C	A	40665177	40672008	6831	BVRB_9g220100	LOC104904609	ABC transporter C family member 3
					40672944	40675292	2348	BVRB_9g220110	LOC104904610	ate embryogenesis abundant protein Dc3
					40696945	40697979	1034	BVRB_9g220130
					40706587	40710549	3962	BVRB_9g220140	LOC104904612	boron transporter 4
	3	256888	A	T	224575	245736	21161	BVRB_3g048130	LOC104887860	uncharacterized LOC104887860
					247625	248736	1111	BVRB_3g048140	LOC104887862	probable carboxylesterase 7
					249705	250260	555	BVRB_3g048150
					251386	256720	5334	BVRB_3g048160	LOC104887863	probable polygalacturonase
					261205	269697	8492	BVRB_3g048170	LOC104887864	pumilio homolog 24
					270261	276530	6269	BVRB_3g048180	LOC104887865	hypothetical protein
	8	884064	T	G	878337	880437	2100	BVRB_8g181540	LOC104900542	hypothetical protein
					899378	907881	8503	BVRB_8g181550	LOC104900543	protein TRANSPORT INHIBITOR RESPONSE 1
					907976	908556	580	BVRB_8g181560
	8	251646	T	C	223719	234558	10839	BVRB_8g181000	LOC104900498	SAP30-binding protein
					237933	246846	8913	BVRB_8g181010	LOC104900499	protein EARLY FLOWERING 5
					248743	254351	5608	BVRB_8g181020	LOC104900500	nucleobase-ascorbate transporter 2
					254585	263578	8993	BVRB_8g181030	LOC104900501	O-fucosyltransferase 8
					267333	272541	5208	BVRB_8g181040	LOC104900502	shaggy-related protein kinase eta
					273373	279812	6439	BVRB_8g181050	LOC104900503	probable LRR receptor-like serine/threonine-protein kinase At5g45780
	3	890035	T	C	862676	877559	14883	BVRB_3g048770	LOC104887916	probable helicase MAGATAMA 3
					881011	886589	5578	BVRB_3g048780	LOC104887917	glycolipid transfer protein 1
					889777	893439	3662	BVRB_3g048790	LOC104887918	dCTP pyrophosphatase 1
					897374	899297	1923	BVRB_3g048800	LOC104887919	60S ribosomal protein L14-1
					901074	907021	5947	BVRB_3g048810	LOC104888070	putative protein phosphatase 2C-like protein 44
					907285	915549	8264	BVRB_3g048820	LOC104887920	COP1-interacting protein 7
	3	255237	G	A	224575	245736	21161	BVRB_3g048130	LOC104887860	uncharacterized LOC104887860
					247625	248736	1111	BVRB_3g048140	LOC104887862	probable carboxylesterase 7
					249705	250260	555	BVRB_3g048150
					251386	256720	5334	BVRB_3g048160	LOC104887863	probable polygalacturonase
					261205	269697	8492	BVRB_3g048170	LOC104887864	pumilio homolog 24
					270261	276530	6269	BVRB_3g048180	LOC104887865	hypothetical protein
	9	3972584	A	G	3943354	3949378	6024	BVRB_9g204680	LOC104902759	ABC transporter I family member 1
					3965754	3966454	700	BVRB_9g204690
					3978691	3985336	6645	BVRB_9g204700
	8	397628	T	C	397569	401296	3727	BVRB_8g181140	LOC104900509	F-box protein CPR1
	9	40686146	A	T	40665177	40672008	6831	BVRB_9g220100	LOC104904609	ABC transporter C family member 3
					40672944	40675292	2348	BVRB_9g220110	LOC104904610	late embryogenesis abundant protein Dc3
					40696945	40697979	1034	BVRB_9g220130
					40706587	40710549	3962	BVRB_9g220140	LOC104904612	boron transporter 4
	8	910377	T	C	899378	907881	8503	BVRB_8g181550	LOC104900543	protein TRANSPORT INHIBITOR RESPONSE 1
					907976	908556	580	BVRB_8g181560
					921958	927961	6003	BVRB_8g181570	LOC104900544	external alternative NAD(P)H-ubiquinone oxidoreductase B2, mitochondrial
	8	345173	A	G	317865	327008	9143	BVRB_8g181100
					329467	334478	5011	BVRB_8g181110	LOC104900507	WEB family protein At5g16730, chloroplastic
					342134	342798	664	BVRB_8g181120
					346010	346898	888	BVRB_8g181130	LOC104900508	hypothetical protein
	2	170664	C	T	146707	154421	7714	BVRB_2g023530	LOC104903175	probable zinc metalloprotease EGY2, chloroplastic
					155701	160661	4960	BVRB_2g023540	LOC104903179	GDP-Man:Man(3)GlcNAc(2)-PP-Dol alpha-1,2-mannosyltransferase
					161937	179641	17704	BVRB_2g023550	LOC104903190	clathrin heavy chain 1
					181677	184961	3284	BVRB_2g023560	LOC104883347	probable protein phosphatase 2C 2
					192608	194270	1662	BVRB_2g023570	LOC104903202	late embryogenesis abundant protein B19.4
	8	397843	A	G	397569	401296	3727	BVRB_8g181140	LOC104900509	F-box protein CPR1
	3	309116	C	T	283415	290271	6856	BVRB_3g048190	LOC104887866	hypothetical protein
	3	309243	T	C	291292	295170	3878	BVRB_3g048200	LOC104887867	uncharacterized LOC104887867
					296786	302020	5234	BVRB_3g048210	LOC104887868	AP2-associated protein kinase 1
					308305	308684	379	BVRB_3g048230
					303606	308210	4604	BVRB_3g048220	LOC104887870	probable protein phosphatase 2C 34
					308686	310400	1714	BVRB_3g048240
					310495	312399	1904	BVRB_3g048250
					317947	321290	3343	BVRB_3g048260	LOC104887872	plasmodesmata-located protein 2
					328105	335516	7411	BVRB_3g048270	LOC104887873	TLD domain-containing protein 2
	8	397771	C	T	397569	401296	3727	BVRB_8g181140	LOC104900509	F-box protein CPR1
	5	43040319	C	A	43014982	43016766	1784	BVRB_5g114860	LOC104894061	glutathione S-transferase U9
					43018242	43019936	1694	BVRB_5g114870	LOC104894060	glutathione S-transferase U9
					43022632	43024813	2181	BVRB_5g114880	LOC104894062	glutathione S-transferase U9
					43025163	43027117	1954	BVRB_5g114890	LOC104894063	glutathione S-transferase U9
					43037210	43038437	1227	BVRB_5g114900	LOC104894064	glutathione S-transferase U10
					43052960	43054207	1247	BVRB_5g114910	LOC104894065	glutathione S-transferase U10
					43063222	43064517	1295	BVRB_5g114920	LOC104894066	glutathione S-transferase U10
	5	46607893	C	T	46585797	46588611	2814	BVRB_5g117160	LOC104894280	dof zinc finger protein DOF5.6
					46595127	46601151	6024	BVRB_5g117170	LOC104894281	50S ribosomal protein L7/L12
					46604911	46625222	20311	BVRB_5g117180	LOC104894282	pantothenate kinase 2
					46626923	46630752	3829	BVRB_5g117190	LOC104894283	iron-sulfur cluster assembly protein 1
	3	256824	C	T	224575	245736	21161	BVRB_3g048130	LOC104887860	uncharacterized LOC104887860
					247625	248736	1111	BVRB_3g048140	LOC104887862	probable carboxylesterase 7
					249705	250260	555	BVRB_3g048150
					251386	256720	5334	BVRB_3g048160	LOC104887863	probable polygalacturonase
					261205	269697	8492	BVRB_3g048170	LOC104887864	pumilio homolog 24
					270261	276530	6269	BVRB_3g048180	LOC104887865	hypothetical protein
	6	17639977	C	G	17613198	17619562	6364	BVRB_6g139480	LOC104896101	probable inactive receptor kinase At5g10020
					17634018	17646925	12907	BVRB_6g139490	LOC104896102	pentatricopeptide repeat-containing protein At4g39620, chloroplastic
	6	18168415	C	G	18158848	18162925	4077	BVRB_6g139650
	6	18241165	T	C
	6	18241243	G	C	18194378	18196925	2547	BVRB_6g139660	LOC104896116	homeobox-leucine zipper protein ATHB-40
	3	904240	A	T	881011	886589	5578	BVRB_3g048780	LOC104887917	glycolipid transfer protein 1
	3	923129	C	G	889777	893439	3662	BVRB_3g048790	LOC104887918	dCTP pyrophosphatase 1
	3	951064	C	G	897374	899297	1923	BVRB_3g048800	LOC104887919	60S ribosomal protein L14-1
					901074	907021	5947	BVRB_3g048810	LOC104888070	putative protein phosphatase 2C-like protein 44
					907285	915549	8264	BVRB_3g048820	LOC104887920	COP1-interacting protein 7
					921673	923463	1790	BVRB_3g048830
					926038	939732	13694	BVRB_3g048840
					933458	942950	9492	BVRB_3g048860
					944049	951473	7424	BVRB_3g048870	LOC104887923	casein kinase 1-like protein 10
					958924	962163	3239	BVRB_3g048880	LOC104887924	putative pentatricopeptide repeat-containing protein At3g23330
					963771	969083	5312	BVRB_3g048890	LOC104887925	hypothetical protein
					970439	980613	10174	BVRB_3g048900
